# Supplementary material for: The regulatory landscape of multiple brain regions in outbred heterogeneous stock rats
Source: Nucleic Acids Res. 2022 Oct 20;50(19):10882–95. doi: 10.1093/nar/gkac912 (PMC9638908; doi:10.1093/nar/gkac912)
Supplement: gkac912_Supplemental_Files [file gkac912_supplemental_files.zip]

Archive with 2 entries (2 files):
- Supplementary Materials.pdf
- Supp_Tables_1-6.xlsx
