# Supplementary material for: The regulatory landscape of multiple brain regions in outbred heterogeneous stock rats
Source: Nucleic Acids Res. 2022 Oct 20;50(19):10882–95. doi: 10.1093/nar/gkac912 (PMC9638908; doi:10.1093/nar/gkac912)
Supplement: gkac912_Supplemental_Files [file gkac912_supplemental_files.zip › Supp_Tables_1-6.xlsx]

## Sheet: Table S1 info
Supplementary Table 1. Statistics for RNA-seq and quality control.
Stat	Description
n_initial_samples	Initial number of tissue samples sequenced
n_sequencing_QC_pass	Number of samples that passed RNA-seq quality control
n_geno_match_QC_pass	Number of samples that also matched SNPs with the correct individual in the genotype data
n_expression_QC_pass	Number samples that also passed gene expression QC (i.e., the final sample count)
raw_reads_total	Total number of RNA-seq reads in all samples for the tissue (including only the final sample sets)
raw_reads_mean	Mean number of RNA-seq reads per sample
raw_reads_SD	Standard deviation of RNA-seq reads per sample
unique_mapped_reads_mean	Mean number of RNA-seq reads that mapped uniquely to the genome
unique_mapped_reads_SD	Standard deviation of RNA-seq reads that mapped uniquely to the genome
expr_quant_reads_mean	Mean sum of read counts that quantify expression over all annotated genes (before filtering genes)
expr_quant_reads_SD	Sandard deviation of the sum of read counts that quantify expression over all annotated genes (before filtering genes)
n_expressed_genes	Number of genes sufficiently expressed to test for eQTLs

## Sheet: Table S1
Stat	IL	LHb	NAcc	OFC	PL
n_initial_samples	88	87	86	88	86
n_sequencing_QC_pass	87	84	84	84	85
n_geno_match_QC_pass	84	83	81	82	83
n_expression_QC_pass	81	81	75	80	80
raw_reads_total	2180892204	2246421309	1997564409	2136531012	2193679635
raw_reads_mean	26924595	27733596	26634192	26706638	27420995
raw_reads_SD	5462044	7846547	4336334	4935686	4124909
unique_mapped_reads_mean	23183995	23791747	23070276	22986136	23660463
unique_mapped_reads_SD	5223799	7087298	4345886	5046335	3983460
expr_quant_reads_mean	17871806	19007659	17741503	17997195	18375261
expr_quant_reads_SD	3773618	5710922	3103232	3667959	3087488
n_expressed_genes	16563	16814	16496	16456	16560

## Sheet: Table S2 info
Supplementary Table 2. The cis-eQTLs identified in each brain region.
Most columns were output by tensorQTL (https://github.com/broadinstitute/tensorqtl). aFC values were computed separately (https://github.com/secastel/aFC).
Column	Description
tissue	Abbreviation for the brain region in which the eQTL was found
gene_id	Ensembl gene ID
gene_name	Ensembl gene symbol
tss	The gene's transcription start site
num_var	Number of cis-window variants tested for the specified gene
variant_id	ID for the gene's top eSNP (chosen randomly among top eSNPs in the case of ties caused by 100% LD)
chrom	Chromosome of the top SNP (e.g. "1")
pos	Position of the top SNP (bp)
ref	Reference allele for the top SNP
alt	Alternative allele for the top SNP
af	Alternative allele frequency
pval_nominal	Nominal p-value
slope	Coefficient for the SNP genotype in the linear model
slope_se	Standard error of the slope
pval_beta	Empirical beta-approximated p-value
rank	The strongest cis-eQTL found per gene-tissue has rank 1, next-strongest has rank 2, etc.
log2_aFC	eQTL effect size measured as allelic fold change

## Sheet: Table S2
tissue	gene_id	gene_name	tss	num_var	variant_id	chrom	pos	ref	alt	af	pval_nominal	slope	slope_se	pval_beta	rank	log2_aFC
IL	ENSRNOG00000061316	Ulbp1	1180933	738	chr1:669562	1	669562	T	A	0.981481	0.00028399	2.31121	0.592902	0.00781417	1	6.64386
IL	ENSRNOG00000014303	Lrp11	1702697	2313	chr1:2115580	1	2115580	T	C	0.345679	0.00017591	0.363384	0.0897749	0.00657305	1	0.0642621
IL	ENSRNOG00000014330	Pcmt1	1767619	2530	chr1:1753276	1	1753276	C	T	0.5	1.43625e-09	0.710983	0.0965153	1.71031e-07	1	0.185887
IL	ENSRNOG00000049505	Nup43	1771711	2530	chr1:1965698	1	1965698	C	A	0.524691	1.76474e-05	-0.671611	0.141746	0.00079007	1	-0.320991
IL	ENSRNOG00000016054	Tab2	2073897	3293	chr1:3036498	1	3036498	A	G	0.518519	0.000190462	-0.441343	0.109703	0.00946857	1	-0.094703
IL	ENSRNOG00000023549	Samd5	3763393	5342	chr1:4373433	1	4373433	A	G	0.339506	1.12252e-07	-0.592323	0.0960494	1.89217e-05	1	-0.419872
IL	ENSRNOG00000013351	Stxbp5	4011512	5276	chr1:3709332	1	3709332	A	C	0.308642	1.90773e-12	0.641648	0.0695936	1.65956e-09	1	0.167463
IL	ENSRNOG00000014258	Rab32	4653211	5139	chr1:5382223	1	5382223	C	T	0.364198	4.05272e-08	0.845705	0.13116	3.30381e-06	1	0.657729
IL	ENSRNOG00000040242	Epm2a	5448959	4852	chr1:4866061	1	4866061	C	T	0.351852	0.000200201	0.40925	0.102119	0.00320939	1	0.292121
IL	ENSRNOG00000025587	Plagl1	7252350	5589	chr1:6858108	1	6858108	G	A	0.802469	1.13445e-05	-0.62616	0.128661	0.000729214	1	-0.680709
IL	ENSRNOG00000015551	Fuca2	7658891	4932	chr1:8130164	1	8130164	T	A	0.907407	9.41046e-10	1.6995	0.227113	2.93387e-07	1	0.806681
IL	ENSRNOG00000046983	Adat2	7726530	4867	chr1:8154769	1	8154769	G	A	0.876543	9.22941e-05	1.02716	0.241936	0.0043165	1	0.660367
IL	ENSRNOG00000010753	Aig1	8038666	4632	chr1:8981787	1	8981787	A	G	0.166667	1.29532e-05	0.574384	0.118963	0.000718743	1	0.170594
IL	ENSRNOG00000011015	Hivep2	8310578	4550	chr1:7347911	1	7347911	G	A	0.555556	0.00033367	-0.254435	0.0661349	0.00990723	1	-0.0466111
IL	ENSRNOG00000011411	Adgrg6	8751199	4616	chr1:8714954	1	8714954	T	C	0.574074	4.70991e-06	0.649372	0.126837	0.000174878	1	0.60057
IL	ENSRNOG00000012103	Nmbr	8933832	4416	chr1:8172993	1	8172993	A	C	0.648148	4.69658e-06	0.79351	0.154966	0.000167146	1	1.2296
IL	ENSRNOG00000060021	Txlnb	12915735	3206	chr1:13197199	1	13197199	A	G	0.487654	6.61228e-09	0.772758	0.11082	6.3699e-07	1	1.19451
IL	ENSRNOG00000060021	Txlnb	12915735	3206	chr1:12886073	1	12886073	T	C	0.938272	2.50721e-06	-1.36625	0.257187	0.000152407	2	-1.69008
IL	ENSRNOG00000059224	Reps1	13212325	3188	chr1:13264148	1	13264148	G	T	0.425926	0.000251438	-0.50013	0.127053	0.0071189	1	-0.142356
IL	ENSRNOG00000053331	AABR07000451.1	13351243	3188	chr1:13278429	1	13278429	C	T	0.425926	0.00034581	0.639422	0.166695	0.00919666	1	1.18598
IL	ENSRNOG00000053735	Hebp2	13719830	2615	chr1:13860970	1	13860970	C	T	0.0679012	3.25849e-06	1.39315	0.266643	0.000128064	1	0.630432
IL	ENSRNOG00000031700	Map3k5	15412604	1004	chr1:15774648	1	15774648	C	T	0.0555556	0.000730086	-0.847129	0.235619	0.00489381	1	-0.174069
IL	ENSRNOG00000013304	Arg1	21525422	3967	chr1:21565242	1	21565242	A	G	0.561728	1.66109e-06	-1.69249	0.311723	0.000123885	1	-0.359145
IL	ENSRNOG00000013304	Arg1	21525422	3967	chr1:21572098	1	21572098	A	G	0.537037	0.000133669	1.24415	0.30058	0.0054986	2	-0.244163
IL	ENSRNOG00000013422	Med23	21586911	3976	chr1:21319333	1	21319333	A	T	0.555556	2.81293e-11	-0.665317	0.0786599	7.99625e-09	1	-0.295847
IL	ENSRNOG00000013994	Enpp1	21748262	3513	chr1:21205452	1	21205452	T	C	0.555556	0.00105611	-0.596779	0.171802	0.0212156	1	-0.306329
IL	ENSRNOG00000015321	Moxd1	22206506	2839	chr1:22262296	1	22262296	A	G	0.419753	7.13565e-10	0.841173	0.111275	3.52173e-08	1	0.297376
IL	ENSRNOG00000015670	Stx7	22281789	2683	chr1:22263132	1	22263132	G	T	0.419753	2.22072e-06	-0.521838	0.0978407	7.24071e-05	1	-0.137068
IL	ENSRNOG00000016371	Slc18b1	22748423	1147	chr1:22745269	1	22745269	T	G	0.537037	1.3186e-10	0.85309	0.106278	2.57084e-09	1	0.305115
IL	ENSRNOG00000060376	LOC100910237	22758013	1135	chr1:22744759	1	22744759	G	A	0.537037	3.99339e-05	-0.623664	0.138672	0.000441994	1	-0.940858
IL	ENSRNOG00000014190	Hint3	29413366	639	chr1:29485186	1	29485186	G	A	0.530864	0.000668223	-0.532459	0.146916	0.00256089	1	-0.197833
IL	ENSRNOG00000047971	Mrpl36	32570590	893	chr1:32757908	1	32757908	G	A	0.54321	0.00144617	-0.548775	0.162922	0.00716318	1	-0.952675
IL	ENSRNOG00000023053	Ice1	35280702	1888	chr1:34778206	1	34778206	G	A	0.320988	1.01256e-11	0.456947	0.0522487	1.24712e-10	1	0.155642
IL	ENSRNOG00000032150	Adcy2	37507277	3	chr1:37895806	1	37895806	C	T	0.277778	0.00392714	-0.318542	0.105328	0.00525841	1	-0.0476802
IL	ENSRNOG00000032150	Adcy2	37507277	3	chr1:37054469	1	37054469	C	A	0.981481	0.0111084	-0.891077	0.337882	0.0196642	2	-0.167025
IL	ENSRNOG00000018808	Vip	42169502	1819	chr1:42441508	1	42441508	C	T	0.41358	0.00362985	-0.311337	0.102094	0.0158032	1	-0.119357
IL	ENSRNOG00000018163	Ipcef1	43638162	3115	chr1:42666893	1	42666893	C	T	0.407407	0.00109914	-0.374111	0.108114	0.0131196	1	-0.168081
IL	ENSRNOG00000018052	Cnksr3	43884268	3078	chr1:44870475	1	44870475	G	A	0.45679	0.000220654	0.540766	0.135965	0.00295274	1	0.384675
IL	ENSRNOG00000019091	Wtap	47942501	996	chr1:48053255	1	48053255	T	G	0.67284	0.00179997	-0.337549	0.102474	0.014864	1	-0.0943045
IL	ENSRNOG00000014582	Mrpl18	48033769	996	chr1:48053255	1	48053255	T	G	0.67284	4.68336e-12	-0.679966	0.0758556	1.25376e-10	1	-0.411797
IL	ENSRNOG00000023140	Pnldc1	48039910	996	chr1:48055795	1	48055795	T	G	0.679012	6.95697e-06	0.641426	0.128083	6.14692e-05	1	0.58399
IL	ENSRNOG00000016625	Slc22a2	48360262	996	chr1:47673578	1	47673578	T	C	0.796296	0.000218578	-0.73438	0.184508	0.00175586	1	-1.13605
IL	ENSRNOG00000054620	AC135026.1	48891131	1074	chr1:49728104	1	49728104	C	T	0.0679012	0.00228748	-0.967771	0.301339	0.0170634	1	-1.51516
IL	ENSRNOG00000055093	Fgfr1op	53152867	2620	chr1:53104079	1	53104079	C	T	0.351852	1.0605e-08	0.743414	0.109059	8.29777e-07	1	0.294243
IL	ENSRNOG00000013194	Rps6ka2	53360158	2280	chr1:53433381	1	53433381	C	T	0.388889	4.99543e-13	-0.607434	0.0632381	1.19296e-10	1	-0.248131
IL	ENSRNOG00000023753	Afdn	53802659	1657	chr1:53865209	1	53865209	G	A	0.364198	4.16283e-06	-0.307438	0.0596389	0.000165205	1	-0.177699
IL	ENSRNOG00000051938	AABR07001591.1	53841654	1643	chr1:53756563	1	53756563	C	T	0.358025	6.47892e-07	0.801138	0.141048	2.76586e-05	1	0.969227
IL	ENSRNOG00000022921	Dact2	56168352	2023	chr1:56927151	1	56927151	C	T	0.314815	4.86001e-05	0.20619	0.0464512	0.00168149	1	0.160654
IL	ENSRNOG00000010529	Thbs2	56683732	2751	chr1:57111434	1	57111434	A	C	0.333333	3.80241e-13	0.871696	0.0900084	3.66665e-11	1	1.12541
IL	ENSRNOG00000015609	Wdr27	56942557	3145	chr1:56628978	1	56628978	A	G	0.351852	1.25833e-13	-1.01028	0.100955	2.90284e-11	1	-0.722673
IL	ENSRNOG00000015597	LOC100125364	56949713	3150	chr1:56368490	1	56368490	G	A	0.37037	7.55031e-06	-0.639523	0.128306	0.000263576	1	-0.168104
IL	ENSRNOG00000015230	Ermard	56982822	3222	chr1:56394784	1	56394784	C	T	0.37037	0.00070777	-0.442171	0.122638	0.0150621	1	-0.216725
IL	ENSRNOG00000056478	AABR07001807.1	58345451	4837	chr1:59078909	1	59078909	G	A	0.462963	0.000717902	-0.385291	0.107	0.0168311	1	-0.477452
IL	ENSRNOG00000012692	Riok2	59129952	5526	chr1:59024581	1	59024581	G	T	0.395062	0.000171888	0.539716	0.133103	0.00711108	1	0.182227
IL	ENSRNOG00000012988	Lix1	59156252	5472	chr1:59483371	1	59483371	G	A	0.179012	0.00026527	0.56698	0.144653	0.0104032	1	0.132819
IL	ENSRNOG00000042605	Fpr2	59802402	4042	chr1:59638307	1	59638307	T	G	0.67284	6.05779e-08	-0.783367	0.123616	8.82429e-06	1	-1.58242
IL	ENSRNOG00000051578	Zfp54	61314071	3422	chr1:61265699	1	61265699	T	A	0.351852	6.20471e-08	-1.0928	0.172055	3.28016e-06	1	-0.695767
IL	ENSRNOG00000051578	Zfp54	61314071	3422	chr1:61367882	1	61367882	G	A	0.685185	0.000902625	0.564695	0.159969	0.0141155	2	-0.0779449
IL	ENSRNOG00000058030	AABR07001905.2	61733806	3497	chr1:61813297	1	61813297	A	G	0.037037	0.000375256	0.893532	0.234527	0.00636636	1	0.533743
IL	ENSRNOG00000026569	LOC102555377	62133817	3592	chr1:62100697	1	62100697	T	C	0.388889	7.46723e-07	-0.497747	0.0882498	2.86463e-05	1	-0.453933
IL	ENSRNOG00000061533	AABR07001926.3	62316451	3070	chr1:62314078	1	62314078	C	T	0.407407	3.64386e-05	-0.426565	0.0942764	0.00080569	1	-0.356318
IL	ENSRNOG00000011675	Zfp40	62558034	2618	chr1:61639783	1	61639783	G	A	0.320988	0.00208801	0.312169	0.0962572	0.0208846	1	0.154825
IL	ENSRNOG00000054954	Lilrb2	63734136	1850	chr1:63778594	1	63778594	G	C	0.617284	1.70347e-09	0.850019	0.11613	3.33707e-08	1	2.62276
IL	ENSRNOG00000053260	Lilrb3a	63759639	1898	chr1:64312329	1	64312329	A	G	0.358025	1.75537e-12	-1.05816	0.114474	6.50241e-11	1	-2.25298
IL	ENSRNOG00000055179	Tsen34	64030176	1467	chr1:64305267	1	64305267	G	A	0.358025	4.39753e-09	0.770999	0.109228	6.86432e-08	1	1.38014
IL	ENSRNOG00000059741	Tmc4	64046378	1467	chr1:63689847	1	63689847	G	A	0.358025	0.0003188	-0.477576	0.123672	0.00267861	1	-0.830236
IL	ENSRNOG00000058909	Rps9	64090022	1467	chr1:63720499	1	63720499	G	T	0.364198	1.85026e-20	-0.714565	0.0473208	2.28829e-18	1	-0.321219
IL	ENSRNOG00000061893	Leng1	64126883	1465	chr1:64782881	1	64782881	A	C	0.962963	0.00164591	1.10326	0.33186	0.0111917	1	0.378424
IL	ENSRNOG00000061039	Prpf31	64162462	1460	chr1:64199212	1	64199212	G	T	0.364198	0.000183855	-0.503847	0.124899	0.00152977	1	-0.107756
IL	ENSRNOG00000056098	Tfpt	64162673	1460	chr1:63618713	1	63618713	T	A	0.364198	3.8566e-05	-0.385019	0.0854125	0.000348935	1	-0.148417
IL	ENSRNOG00000057852	Cacng6	64321242	1435	chr1:64150996	1	64150996	A	G	0.376543	0.0012513	-0.483993	0.141642	0.010452	1	-0.546122
IL	ENSRNOG00000054371	Prkcg	64433637	1518	chr1:64452983	1	64452983	C	T	0.333333	2.37114e-07	0.503412	0.0844681	5.05852e-06	1	0.126233
IL	ENSRNOG00000056036	LOC103691005	64740488	1526	chr1:65338669	1	65338669	A	G	0.376543	9.42875e-10	0.756653	0.101123	1.6573e-08	1	0.96626
IL	ENSRNOG00000056327	AABR07002010.1	64830954	1551	chr1:65639730	1	65639730	T	G	0.111111	0.00160761	0.766604	0.23004	0.0164969	1	0.898479
IL	ENSRNOG00000019623	AABR07002065.1	65597900	892	chr1:66357370	1	66357370	A	C	0.882716	9.14006e-05	-0.941009	0.221489	0.00127192	1	-0.649768
IL	ENSRNOG00000031178	LOC100362054	67340810	2764	chr1:67485929	1	67485929	G	A	0.876543	0.000266342	0.899419	0.229543	0.00137941	1	3.66701
IL	ENSRNOG00000047061	Zfp773-ps1	69841999	1749	chr1:69496593	1	69496593	C	A	0.327161	0.000626476	0.515296	0.141362	0.00391721	1	0.382563
IL	ENSRNOG00000042777	Zfp28	71173217	2360	chr1:71774657	1	71774657	T	G	0.91358	0.0006149	-0.718601	0.196809	0.00674078	1	-0.418157
IL	ENSRNOG00000033906	Zfp667	71290338	2371	chr1:70440348	1	70440348	T	C	0.117284	0.000149211	0.556002	0.135657	0.00202884	1	0.196541
IL	ENSRNOG00000015517	Zfp444	71400389	2207	chr1:70478998	1	70478998	C	G	0.111111	0.000172725	-0.639713	0.157822	0.002463	1	-0.0957243
IL	ENSRNOG00000015456	Zfp787	71416111	2199	chr1:71702980	1	71702980	T	C	0.117284	0.00130042	-0.410504	0.120591	0.0174531	1	-0.265647
IL	ENSRNOG00000016565	Zfp524	72377435	2367	chr1:71571477	1	71571477	A	G	0.0987654	0.00056757	0.657601	0.178831	0.0102794	1	0.309862
IL	ENSRNOG00000016608	Zfp579	72399158	2341	chr1:71697181	1	71697181	C	T	0.123457	0.000254723	0.518093	0.131753	0.00498562	1	0.256457
IL	ENSRNOG00000016687	Ssc5d	72461548	2313	chr1:71754714	1	71754714	G	A	0.104938	5.45125e-05	0.675744	0.153422	0.00124489	1	0.582744
IL	ENSRNOG00000050348	LOC684270	72509432	2258	chr1:72809462	1	72809462	G	T	0.111111	4.48848e-06	0.695054	0.135396	0.000132234	1	0.336891
IL	ENSRNOG00000038616	Cox6b2	72661212	2196	chr1:71750069	1	71750069	A	G	0.0987654	9.38606e-06	0.970418	0.197176	0.000224649	1	0.891534
IL	ENSRNOG00000017795	Hspbp1	72732669	2120	chr1:72382516	1	72382516	C	T	0.111111	7.38585e-05	-0.23964	0.0555608	0.0014581	1	-0.13059
IL	ENSRNOG00000038607	Tmem86b	72784967	2071	chr1:72573318	1	72573318	C	A	0.135802	0.000145525	-0.596898	0.145362	0.0024472	1	-0.735885
IL	ENSRNOG00000018217	Syt5	72860219	1882	chr1:72229551	1	72229551	C	T	0.117284	1.81734e-15	-0.841912	0.0746419	2.51652e-13	1	-0.359363
IL	ENSRNOG00000018250	Tnni3	72883182	1832	chr1:72456719	1	72456719	G	A	0.0308642	1.00498e-06	2.2038	0.396584	1.93359e-05	1	1.89847
IL	ENSRNOG00000018616	Cdc42ep5	73719006	1292	chr1:74085285	1	74085285	G	A	0.0987654	3.34395e-09	-1.52381	0.2136	9.2754e-08	1	-1.87647
IL	ENSRNOG00000018621	Leng9	73721115	1289	chr1:73142223	1	73142223	G	T	0.123457	3.79863e-07	-1.21484	0.208419	5.13461e-06	1	-0.458569
IL	ENSRNOG00000032699	Ttyh1	73753129	1250	chr1:74682010	1	74682010	G	A	0.0308642	0.00163605	-0.760691	0.228674	0.0124062	1	-0.154947
IL	ENSRNOG00000027733	Lair1	73837945	1162	chr1:73398823	1	73398823	A	G	0.111111	0.000219021	0.993823	0.249732	0.00183806	1	1.75076
IL	ENSRNOG00000001494	Napa	77994204	1224	chr1:77909491	1	77909491	A	G	0.314815	1.62652e-10	-0.384615	0.0482661	3.50851e-09	1	-0.169321
IL	ENSRNOG00000001492	Slc8a2	78025996	1254	chr1:77419955	1	77419955	T	G	0.320988	0.00053369	-0.269733	0.0729581	0.00442941	1	-0.0949366
IL	ENSRNOG00000048848	Ccdc9	78224320	1270	chr1:79036061	1	79036061	A	G	0.364198	7.54452e-06	-0.49371	0.0990474	7.73344e-05	1	-0.216003
IL	ENSRNOG00000016145	Strn4	78739931	1839	chr1:79683799	1	79683799	A	G	0.37037	0.000163898	-0.29859	0.0733707	0.00115065	1	-0.0557815
IL	ENSRNOG00000027944	Pnma8a	78893272	1940	chr1:78711156	1	78711156	A	G	0.376543	4.3958e-05	-0.691849	0.154817	0.00032397	1	-0.149104
IL	ENSRNOG00000042250	Cgm4	79030292	1898	chr1:79593758	1	79593758	T	C	0.364198	8.09967e-05	0.679971	0.158679	0.000731742	1	1.46039
IL	ENSRNOG00000057645	Micb	79754588	1827	chr1:80508432	1	80508432	A	T	0.358025	8.10265e-05	0.65773	0.153492	0.000489508	1	1.08639
IL	ENSRNOG00000013767	Ccdc61	79816451	1784	chr1:80510552	1	80510552	C	T	0.351852	5.96404e-07	-0.712922	0.125007	4.45055e-06	1	-0.423623
IL	ENSRNOG00000015413	Qpctl	80056575	2052	chr1:79959176	1	79959176	G	A	0.358025	0.000985709	-0.397333	0.113636	0.0105009	1	-0.0867353
IL	ENSRNOG00000015844	Snrpd2	80056756	2054	chr1:79611456	1	79611456	A	G	0.358025	0.00173272	0.193899	0.0586331	0.0174349	1	0.0390649
IL	ENSRNOG00000025890	Opa3	80141631	2277	chr1:79683626	1	79683626	A	G	0.67284	0.000106198	0.50775	0.12081	0.00171809	1	0.105604
IL	ENSRNOG00000016603	Rtn2	80195533	2480	chr1:81170902	1	81170902	G	A	0.382716	0.00011834	0.350787	0.0841258	0.00181084	1	0.0867685
IL	ENSRNOG00000046667	Fosb	80221711	2506	chr1:81151743	1	81151743	C	T	0.0864198	0.000166639	-0.53849	0.132487	0.00269201	1	-0.228207
IL	ENSRNOG00000017753	Ercc2	80293567	2500	chr1:79683626	1	79683626	A	G	0.67284	4.49925e-05	0.458638	0.102791	0.000842804	1	0.143328
IL	ENSRNOG00000017468	Trappc6a	80417311	2501	chr1:79996138	1	79996138	T	C	0.37037	5.23389e-10	-0.841887	0.110123	2.9363e-08	1	-0.750588
IL	ENSRNOG00000017692	Ppp1r37	80471528	2698	chr1:80946546	1	80946546	T	C	0.407407	0.000401786	-0.237696	0.0627471	0.00589634	1	-0.100947
IL	ENSRNOG00000049605	Zfp296	80487939	2711	chr1:80031735	1	80031735	C	A	0.351852	3.91894e-09	-0.933062	0.131597	2.07941e-07	1	-3.16678
IL	ENSRNOG00000018426	NEWGENE_2134	80609922	2481	chr1:80539380	1	80539380	G	A	0.382716	2.42431e-10	-0.893401	0.113694	1.3594e-08	1	-0.909708
IL	ENSRNOG00000018730	Nectin2	80666586	2354	chr1:80560910	1	80560910	T	C	0.382716	5.46703e-07	-0.872659	0.152367	1.30229e-05	1	-0.297518
IL	ENSRNOG00000029399	Bcam	80689172	2255	chr1:80616022	1	80616022	A	G	0.388889	4.49722e-12	0.632465	0.070466	3.98395e-10	1	0.405491
IL	ENSRNOG00000029336	Zfp180	80920748	2047	chr1:81047326	1	81047326	G	C	0.419753	1.08669e-19	-1.34621	0.0920667	1.25918e-16	1	-0.455447
IL	ENSRNOG00000029336	Zfp180	80920748	2047	chr1:81195201	1	81195201	T	G	0.327161	1.61013e-06	0.569797	0.104775	5.56749e-05	2	-0.199241
IL	ENSRNOG00000024376	Zfp111	81043341	2048	chr1:80970402	1	80970402	A	G	0.907407	0.000196007	-0.755836	0.188293	0.00337612	1	-0.301716
IL	ENSRNOG00000019416	Zfp61	81152385	2047	chr1:80985704	1	80985704	C	T	0.41358	4.79376e-25	-1.08843	0.0565379	1.79273e-21	1	-0.792783
IL	ENSRNOG00000055608	LOC102548695	81163690	2039	chr1:81174698	1	81174698	G	A	0.401235	1.07348e-27	-1.27571	0.0579691	6.65834e-24	1	-3.86936
IL	ENSRNOG00000019432	Lypd5	81208213	1998	chr1:81170887	1	81170887	C	T	0.333333	1.35734e-08	1.03821	0.153836	4.83362e-07	1	0.776826
IL	ENSRNOG00000019982	Ethe1	81456985	1751	chr1:81162324	1	81162324	G	C	0.333333	0.000113157	-0.412928	0.0987041	0.0017496	1	-0.262982
IL	ENSRNOG00000020310	Grik5	81946715	1429	chr1:81035236	1	81035236	G	A	0.950617	0.000311971	0.513291	0.132685	0.00437982	1	0.123269
IL	ENSRNOG00000020743	Cyp2s1	82610351	669	chr1:81899194	1	81899194	A	C	0.728395	0.00453039	-0.602974	0.203018	0.017537	1	-0.300464
IL	ENSRNOG00000001499	Mia	83993271	1576	chr1:83493057	1	83493057	C	T	0.123457	5.35117e-06	0.903949	0.17783	2.0111e-05	1	1.40262
IL	ENSRNOG00000020867	Numbl	84067939	1624	chr1:84546548	1	84546548	A	G	0.0925926	0.00140069	-0.299018	0.0884905	0.00522804	1	-0.13586
IL	ENSRNOG00000024410	Blvrb	84256160	1845	chr1:84535474	1	84535474	G	A	0.0925926	7.53194e-06	0.742673	0.14898	3.95222e-05	1	0.299213
IL	ENSRNOG00000018390	Pld3	84353726	1784	chr1:83499847	1	83499847	C	T	0.123457	0.000236146	0.264511	0.0668625	0.000916683	1	0.0852975
IL	ENSRNOG00000046338	LOC100909824	84530670	1739	chr1:85401706	1	85401706	A	G	0.0679012	0.00524754	0.560256	0.192085	0.0187863	1	0.282154
IL	ENSRNOG00000048765	AABR07002774.3	84679615	1989	chr1:85658357	1	85658357	A	C	0.555556	0.000360415	0.569965	0.149098	0.00229445	1	0.927057
IL	ENSRNOG00000029805	AABR07002774.2	84685932	1997	chr1:84620134	1	84620134	C	T	0.0987654	1.27614e-05	-0.690773	0.142941	0.000110641	1	-0.555611
IL	ENSRNOG00000019578	Rps16	85408445	3114	chr1:85373515	1	85373515	G	A	0.0679012	8.96812e-18	-1.16111	0.0895286	4.06425e-15	1	-0.612221
IL	ENSRNOG00000019338	Dll3	85485290	3403	chr1:85294905	1	85294905	G	C	0.0740741	0.0006739	1.13844	0.314357	0.0137031	1	1.71612
IL	ENSRNOG00000019962	Sars2	86923592	2583	chr1:87228852	1	87228852	C	T	0.444444	6.28949e-08	-0.608914	0.0962441	3.05118e-06	1	-0.307709
IL	ENSRNOG00000020598	LOC100909725	87174822	2251	chr1:87038090	1	87038090	G	A	0.425926	0.000107336	0.640353	0.152479	0.00296648	1	0.36869
IL	ENSRNOG00000029043	Zfp84	87650208	891	chr1:88579548	1	88579548	G	A	0.5	8.93961e-10	-0.757389	0.101023	2.12595e-08	1	-0.270212
IL	ENSRNOG00000020505	Map4k1	87938043	651	chr1:87228852	1	87228852	C	T	0.444444	0.000505585	0.496894	0.13377	0.00295323	1	0.40749
IL	ENSRNOG00000024036	Fam98c	88098786	701	chr1:87228852	1	87228852	C	T	0.444444	1.10935e-11	-0.671705	0.0770317	5.17259e-10	1	-0.360582
IL	ENSRNOG00000046305	LOC103690114	88206814	832	chr1:89064409	1	89064409	C	T	0.549383	0.000643523	0.505591	0.139033	0.00638111	1	0.275652
IL	ENSRNOG00000056062	AABR07002893.1	88516130	841	chr1:87633330	1	87633330	A	G	0.530864	1.858e-05	-0.665764	0.14096	0.00028016	1	-0.603583
IL	ENSRNOG00000048194	LOC100912380	88657846	874	chr1:88578024	1	88578024	C	T	0.5	3.13732e-30	-1.12372	0.0450689	1.1626e-26	1	-0.786244
IL	ENSRNOG00000045655	LOC103690005	88686616	885	chr1:88586368	1	88586368	T	C	0.5	0.00070796	-0.265214	0.0735604	0.00879751	1	-0.0565271
IL	ENSRNOG00000047045	LOC108348111	88780426	914	chr1:88579708	1	88579708	A	G	0.5	0.00189489	-0.245356	0.0748856	0.0211563	1	-0.100826
IL	ENSRNOG00000024000	Cd22	89329419	1193	chr1:89272719	1	89272719	C	T	0.209877	3.16073e-11	1.3723	0.162876	1.83225e-09	1	3.68346
IL	ENSRNOG00000021067	Fxyd7	89483989	1365	chr1:89364248	1	89364248	G	A	0.740741	8.29147e-11	-0.539068	0.0660943	4.96454e-09	1	-0.297893
IL	ENSRNOG00000021079	Fxyd1	89488224	1368	chr1:89341324	1	89341324	G	T	0.740741	0.00166459	-0.421732	0.127003	0.0181417	1	-0.203059
IL	ENSRNOG00000021087	Lgi4	89491655	1370	chr1:89198017	1	89198017	G	T	0.734568	0.000312722	0.416829	0.107771	0.00424337	1	0.141184
IL	ENSRNOG00000061315	AABR07002928.1	89649637	1507	chr1:90419430	1	90419430	G	T	0.771605	7.2697e-06	-0.829223	0.166002	0.0001722	1	-1.32341
IL	ENSRNOG00000021133	Lsm14a	90246298	1481	chr1:89316709	1	89316709	C	T	0.746914	3.85622e-05	-0.57346	0.127215	0.0006644	1	-0.0992762
IL	ENSRNOG00000045747	Capns1	91063929	2332	chr1:91859318	1	91859318	C	T	0.277778	3.17916e-06	0.799846	0.152882	8.64958e-05	1	0.590042
IL	ENSRNOG00000011885	Rhpn2	91596398	2345	chr1:91627280	1	91627280	T	A	0.41358	2.57787e-07	0.798786	0.134553	9.62237e-06	1	0.456829
IL	ENSRNOG00000059386	Nudt19	91832059	2237	chr1:90834022	1	90834022	C	T	0.425926	5.74505e-06	0.42493	0.0839308	0.00011841	1	0.267328
IL	ENSRNOG00000027112	MGC114499	97712178	3544	chr1:98424194	1	98424194	A	C	0.598765	0.000271409	0.661814	0.169159	0.00517476	1	1.12374
IL	ENSRNOG00000037331	Cd33	98398661	2635	chr1:98424194	1	98424194	A	C	0.598765	0.00152643	0.49695	0.148341	0.0201868	1	0.296562
IL	ENSRNOG00000017851	Etfb	98486977	2535	chr1:98483375	1	98483375	T	C	0.425926	2.47098e-16	-0.813613	0.0683676	6.09136e-14	1	-0.674209
IL	ENSRNOG00000021474	Siglec5	98570950	2495	chr1:98724937	1	98724937	T	G	0.395062	4.07132e-16	-1.0381	0.0883968	1.83778e-13	1	-1.88411
IL	ENSRNOG00000024056	Zfp17	98627373	2605	chr1:98513426	1	98513426	T	G	0.401235	0.000794075	-0.372485	0.104401	0.0132863	1	-0.195916
IL	ENSRNOG00000037348	AABR07003187.1	98644051	2660	chr1:98177381	1	98177381	T	C	0.395062	0.000152326	0.522602	0.127706	0.0031355	1	1.1833
IL	ENSRNOG00000033729	LOC102556967	99505678	3369	chr1:99487203	1	99487203	A	C	0.777778	2.08457e-05	-0.701369	0.149566	0.000704972	1	-0.371244
IL	ENSRNOG00000018334	Ctu1	99599621	3113	chr1:99661688	1	99661688	G	A	0.697531	1.21344e-05	-0.569632	0.117517	0.00043117	1	-0.239924
IL	ENSRNOG00000019132	Fv1	100224402	2938	chr1:99733839	1	99733839	G	T	0.703704	1.07657e-05	-0.391513	0.0801967	0.000320981	1	-0.133901
IL	ENSRNOG00000019138	Clec11a	100293559	2938	chr1:99730490	1	99730490	G	A	0.345679	5.2666e-06	0.735418	0.144546	0.000220825	1	0.243676
IL	ENSRNOG00000019207	Shank1	100297153	2938	chr1:99565951	1	99565951	G	A	0.314815	1.24635e-12	0.658755	0.070516	3.52368e-10	1	0.293421
IL	ENSRNOG00000019424	Aspdh	100470723	2937	chr1:100393673	1	100393673	G	T	0.345679	1.76499e-06	0.769259	0.142496	7.51983e-05	1	0.634639
IL	ENSRNOG00000026572	Zfp473	100746022	2014	chr1:99916813	1	99916813	T	G	0.425926	0.00125067	0.619242	0.181214	0.017559	1	0.533857
IL	ENSRNOG00000020358	Ptov1	100865895	1789	chr1:100489608	1	100489608	T	C	0.351852	4.36095e-07	-0.256777	0.0443454	1.33024e-05	1	-0.150953
IL	ENSRNOG00000020363	Med25	100887854	1789	chr1:101036075	1	101036075	T	C	0.339506	4.26213e-06	0.322234	0.0625908	0.000107625	1	0.102753
IL	ENSRNOG00000053084	Fuz	100891867	1789	chr1:101152986	1	101152986	A	T	0.345679	2.47358e-21	-1.16881	0.0737982	4.01078e-18	1	-0.813072
IL	ENSRNOG00000026163	Cpt1c	100969561	1571	chr1:99990417	1	99990417	G	A	0.345679	4.64676e-06	0.448152	0.0874683	9.98191e-05	1	0.126769
IL	ENSRNOG00000026109	Prmt1	100980341	1517	chr1:101204998	1	101204998	C	G	0.339506	1.21012e-25	-1.34765	0.0678989	4.57439e-22	1	-1.17412
IL	ENSRNOG00000020486	Bcl2l12	100993236	1458	chr1:100658636	1	100658636	C	A	0.339506	0.00016096	-0.699368	0.171615	0.00230337	1	-0.880261
IL	ENSRNOG00000043007	Rcn3	101086199	1293	chr1:100924420	1	100924420	A	G	0.333333	0.000137757	-0.591613	0.143485	0.00193108	1	-0.30746
IL	ENSRNOG00000020583	Fcgrt	101095595	1263	chr1:101193871	1	101193871	T	C	0.345679	4.75105e-06	0.547026	0.106898	9.00901e-05	1	0.250666
IL	ENSRNOG00000020623	Aldh16a1	101151321	1069	chr1:100449104	1	100449104	C	T	0.358025	2.2035e-08	0.80462	0.121625	6.42849e-07	1	0.339414
IL	ENSRNOG00000020634	Pih1d1	101152735	1069	chr1:100234569	1	100234569	G	A	0.333333	0.000350354	-0.589321	0.1538	0.00392865	1	-0.354325
IL	ENSRNOG00000021017	Ca11	101682173	475	chr1:101085213	1	101085213	G	A	0.351852	0.0045075	0.187153	0.0629746	0.020155	1	0.0608449
IL	ENSRNOG00000055531	Hps5	102849431	1051	chr1:103326973	1	103326973	G	C	0.950617	0.00175815	-0.821914	0.248913	0.0108284	1	-0.375519
IL	ENSRNOG00000013981	Ptpn5	103256824	1573	chr1:103243824	1	103243824	G	A	0.493827	1.80418e-05	-0.3931	0.0830786	0.00021585	1	-0.16346
IL	ENSRNOG00000058637	AABR07003304.2	104282030	2456	chr1:104335850	1	104335850	G	A	0.296296	5.73064e-09	-1.05762	0.151395	1.79357e-07	1	-1.01514
IL	ENSRNOG00000014530	Nav2	104576590	2212	chr1:105040666	1	105040666	A	C	0.339506	4.50505e-09	-0.553062	0.0784265	8.79367e-08	1	-0.350085
IL	ENSRNOG00000015675	Nell1	105349070	1958	chr1:104941791	1	104941791	G	A	0.351852	3.19729e-10	0.667543	0.0853992	3.86305e-09	1	0.184183
IL	ENSRNOG00000015675	Nell1	105349070	1958	chr1:106202065	1	106202065	C	T	0.351852	8.79577e-09	0.64403	0.0934206	5.50706e-07	2	0.199494
IL	ENSRNOG00000015972	Ano5	106896791	3792	chr1:106642336	1	106642336	A	T	0.462963	3.59862e-07	0.787885	0.134822	1.16584e-05	1	1.98271
IL	ENSRNOG00000016147	Slc17a6	106998624	3828	chr1:107665794	1	107665794	G	C	0.493827	1.84979e-10	0.617642	0.0778579	2.40154e-08	1	0.631612
IL	ENSRNOG00000014862	Gabrg3	112811937	4946	chr1:112571905	1	112571905	C	T	0.685185	9.66116e-08	-0.555839	0.0895315	7.24046e-06	1	-0.443243
IL	ENSRNOG00000010803	Gabra5	112947452	4935	chr1:112585314	1	112585314	G	C	0.703704	1.01272e-07	0.603224	0.0973681	9.95974e-06	1	0.197554
IL	ENSRNOG00000011480	Tubgcp5	114186854	3904	chr1:114145011	1	114145011	C	T	0.333333	4.97093e-10	-0.71547	0.0934128	1.12508e-07	1	-0.278103
IL	ENSRNOG00000011945	Cyfip1	114258720	3983	chr1:114421480	1	114421480	C	T	0.240741	5.85223e-05	0.661907	0.15101	0.00187336	1	0.12876
IL	ENSRNOG00000042702	Nipa1	114422734	3801	chr1:113953050	1	113953050	C	G	0.290123	4.15669e-06	-0.458845	0.0890025	0.000222276	1	-0.338412
IL	ENSRNOG00000061194	AABR07003751.1	118050405	4	chr1:118351646	1	118351646	G	T	0.987654	0.00429939	1.92321	0.643444	0.0107392	1	6.64386
IL	ENSRNOG00000010853	Chrna7	124039197	3537	chr1:124325737	1	124325737	G	A	0.67284	2.41144e-12	0.741731	0.0810373	8.22819e-10	1	0.431738
IL	ENSRNOG00000016090	Mtmr10	125124744	3976	chr1:125028863	1	125028863	A	G	0.41358	0.000377581	-0.47832	0.125611	0.00873531	1	-0.135012
IL	ENSRNOG00000016358	Apba2	125367281	3709	chr1:125500628	1	125500628	G	A	0.685185	1.41984e-14	-0.740475	0.0694974	7.60368e-12	1	-0.193991
IL	ENSRNOG00000024460	Tars3	126523170	3583	chr1:126520915	1	126520915	A	G	0.709877	6.39363e-11	0.997671	0.121246	1.83435e-08	1	0.389097
IL	ENSRNOG00000012698	Chsy1	127010589	3199	chr1:127060176	1	127060176	A	G	0.469136	7.54351e-06	-0.57352	0.115058	0.000290686	1	-0.222147
IL	ENSRNOG00000050624	Lysmd4	128199323	3326	chr1:128072132	1	128072132	A	G	0.0679012	3.40893e-07	1.48479	0.253423	1.24826e-05	1	0.667733
IL	ENSRNOG00000013877	Ttc23	128606771	3464	chr1:128410804	1	128410804	T	A	0.54321	1.31155e-06	-0.761623	0.138928	5.04567e-05	1	-0.545948
IL	ENSRNOG00000014030	Synm	128722049	3447	chr1:128792318	1	128792318	T	C	0.462963	1.5596e-15	0.937388	0.0827613	9.16589e-13	1	0.388557
IL	ENSRNOG00000014187	Igf1r	128924967	3558	chr1:128944762	1	128944762	C	G	0.432099	8.30302e-07	-0.325876	0.0580833	3.60618e-05	1	-0.344545
IL	ENSRNOG00000022822	Fam169b	129255397	3432	chr1:129155744	1	129155744	T	C	0.623457	0.000160284	-0.467073	0.114577	0.00394934	1	-0.388774
IL	ENSRNOG00000009932	Mctp2	133559976	2041	chr1:133688153	1	133688153	G	A	0.759259	1.47443e-09	-0.889483	0.120865	3.52556e-07	1	-0.69654
IL	ENSRNOG00000051334	AABR07004305.1	136285047	1676	chr1:136067768	1	136067768	A	G	0.259259	0.00118396	-0.559957	0.16299	0.0168729	1	-0.958416
IL	ENSRNOG00000011160	AC126641.1	136842248	1429	chr1:136825259	1	136825259	A	T	0.419753	3.32416e-10	-0.599899	0.077202	2.05168e-08	1	-0.129094
IL	ENSRNOG00000010959	Klhl25	137359073	1910	chr1:137451571	1	137451571	A	G	0.62963	2.30988e-05	0.605076	0.129866	0.000437074	1	0.34951
IL	ENSRNOG00000018547	Mrpl46	140477797	2711	chr1:139776277	1	139776277	T	G	0.839506	7.61806e-05	-0.556695	0.129351	0.00124279	1	-0.171624
IL	ENSRNOG00000054561	Isg20	140601792	3073	chr1:140247925	1	140247925	C	T	0.969136	0.00116924	1.76182	0.5122	0.0161413	1	6.64386
IL	ENSRNOG00000022321	Hapln3	140835152	3088	chr1:141022965	1	141022965	G	A	0.0679012	0.00123405	0.833036	0.243459	0.0158373	1	0.67506
IL	ENSRNOG00000017510	Mfge8	140860895	3050	chr1:141506113	1	141506113	T	G	0.0864198	8.83307e-05	-0.61869	0.145269	0.00150852	1	-0.231463
IL	ENSRNOG00000016897	Rlbp1	141111401	3126	chr1:142110792	1	142110792	T	C	0.135802	0.000872868	0.519353	0.146846	0.0149905	1	0.217414
IL	ENSRNOG00000015003	Pex11a	141481316	3246	chr1:141872693	1	141872693	G	A	0.783951	5.77244e-16	-1.33217	0.114502	7.0437e-13	1	-1.04164
IL	ENSRNOG00000026514	Wdr93	141488273	3247	chr1:142352761	1	142352761	T	A	0.790123	1.16314e-10	-1.26611	0.15705	2.11201e-08	1	-2.41518
IL	ENSRNOG00000013553	Ngrn	142050459	3285	chr1:141995454	1	141995454	C	T	0.104938	5.0486e-05	-0.617042	0.139367	0.00153892	1	-0.172179
IL	ENSRNOG00000013057	Prc1	142087209	3290	chr1:141353790	1	141353790	C	T	0.864198	0.00109359	-0.754858	0.218039	0.0177464	1	-0.859561
IL	ENSRNOG00000012236	Hddc3	142136453	3244	chr1:141970533	1	141970533	T	C	0.141975	0.000916002	0.468901	0.13318	0.0161525	1	0.195063
IL	ENSRNOG00000012055	Man2a2	142164264	3217	chr1:143003263	1	143003263	C	A	0.62963	3.17906e-07	-0.428763	0.0729393	2.09711e-05	1	-0.14478
IL	ENSRNOG00000010664	Wdr73	142720258	3514	chr1:143592132	1	143592132	A	G	0.87037	1.36595e-06	-0.716558	0.130981	0.000127391	1	-0.289621
IL	ENSRNOG00000011029	Sec11a	142759883	3555	chr1:143362436	1	143362436	C	G	0.123457	4.14021e-06	-0.686882	0.133206	0.000251734	1	-0.263548
IL	ENSRNOG00000019249	Ap3b2	143315634	3428	chr1:142722420	1	142722420	C	T	0.882716	2.36645e-09	0.698601	0.096638	6.53576e-07	1	0.193566
IL	ENSRNOG00000052273	LOC100363116	143607171	3472	chr1:143360674	1	143360674	T	C	0.87037	0.000217297	0.642338	0.161309	0.00651461	1	0.274845
IL	ENSRNOG00000019776	Sh3gl3	144069639	3180	chr1:144339220	1	144339220	T	A	0.111111	4.88095e-05	-0.520734	0.117347	0.00156861	1	-0.162508
IL	ENSRNOG00000010840	Adamtsl3	144239021	3059	chr1:143824510	1	143824510	G	A	0.759259	0.000535468	-0.510834	0.138212	0.0130171	1	-0.354487
IL	ENSRNOG00000011680	Il16	145870913	2663	chr1:145522560	1	145522560	A	G	0.839506	1.27597e-05	-0.429767	0.0889304	0.000213621	1	-0.350908
IL	ENSRNOG00000012442	Cemip	146226463	2630	chr1:146933497	1	146933497	A	G	0.919753	2.11598e-05	-0.942438	0.201162	0.000354611	1	-0.389283
IL	ENSRNOG00000013770	Folh1	150395416	4585	chr1:150558275	1	150558275	A	G	0.882716	2.67362e-07	0.897964	0.151518	6.59333e-06	1	0.58837
IL	ENSRNOG00000016421	Tyr	151106803	5162	chr1:152061189	1	152061189	T	C	0.753086	0.00107247	0.738433	0.212896	0.0142307	1	0.702653
IL	ENSRNOG00000016496	Ctsc	151918572	3960	chr1:151648109	1	151648109	C	A	0.388889	0.000497454	-0.510568	0.137259	0.00827637	1	-0.334055
IL	ENSRNOG00000017307	Prss23	153752542	2516	chr1:154007124	1	154007124	C	G	0.765432	7.33292e-15	-1.07362	0.0989161	3.92424e-12	1	-0.778647
IL	ENSRNOG00000017311	Me3	153861570	2501	chr1:154392355	1	154392355	A	G	0.765432	1.2371e-14	-1.3824	0.129243	4.38386e-12	1	-0.502917
IL	ENSRNOG00000033733	Ccdc81	154111726	2538	chr1:153601852	1	153601852	C	T	0.765432	0.000840305	-0.71881	0.202526	0.0176291	1	-0.733044
IL	ENSRNOG00000030776	Sytl2	154579950	2242	chr1:154333683	1	154333683	A	G	0.771605	1.53482e-08	-0.901068	0.134187	2.98155e-07	1	-0.354832
IL	ENSRNOG00000022732	Tmem126b	156262032	2089	chr1:156137499	1	156137499	T	G	0.765432	2.33989e-05	-0.61737	0.132612	0.000243399	1	-0.188832
IL	ENSRNOG00000059114	AABR07004783.1	156493430	1942	chr1:156981003	1	156981003	T	C	0.728395	6.02691e-05	0.768308	0.175639	0.000541043	1	1.37232
IL	ENSRNOG00000011882	Gab2	162083031	3218	chr1:161464981	1	161464981	T	C	0.604938	0.000138216	0.374423	0.0908318	0.00511453	1	0.182137
IL	ENSRNOG00000024793	Kctd21	162320731	3291	chr1:161455510	1	161455510	T	C	0.567901	1.22633e-07	0.694497	0.113066	1.83425e-05	1	0.179716
IL	ENSRNOG00000012292	Alg8	162342052	3321	chr1:163079438	1	163079438	A	C	0.320988	4.68361e-06	0.778745	0.152059	0.000311509	1	0.344792
IL	ENSRNOG00000012404	Thrsp	162385576	3278	chr1:162318749	1	162318749	A	G	0.314815	3.39784e-08	-0.784708	0.120791	6.7808e-06	1	-0.583328
IL	ENSRNOG00000012494	Kctd14	162419263	3209	chr1:161885338	1	161885338	C	T	0.320988	5.60028e-06	0.716101	0.141238	0.000353634	1	0.534197
IL	ENSRNOG00000024194	Rsf1	162549421	2723	chr1:161682950	1	161682950	G	C	0.728395	0.000693987	-0.189003	0.0523278	0.0140017	1	-0.102299
IL	ENSRNOG00000012788	Clns1a	162676270	2611	chr1:161682007	1	161682007	A	C	0.308642	1.30465e-05	0.53058	0.109938	0.000469291	1	0.129658
IL	ENSRNOG00000029784	Pak1	162768157	2599	chr1:162488701	1	162488701	G	A	0.314815	4.00854e-07	0.659366	0.113413	3.04942e-05	1	0.0904659
IL	ENSRNOG00000014251	Capn5	163129642	2729	chr1:163104823	1	163104823	T	C	0.425926	2.20115e-07	0.648804	0.108488	8.80414e-06	1	0.211976
IL	ENSRNOG00000053923	Thap12	163663408	2956	chr1:163704631	1	163704631	C	T	0.401235	0.000925718	-0.446239	0.126869	0.0149475	1	-0.0964458
IL	ENSRNOG00000015982	Wnt11	163797661	2889	chr1:163759924	1	163759924	C	T	0.407407	4.92942e-10	1.16339	0.151847	7.68132e-08	1	1.73786
IL	ENSRNOG00000016206	Uvrag	164101579	2636	chr1:163334266	1	163334266	G	A	0.296296	0.000984114	0.49874	0.142616	0.0167994	1	0.113332
IL	ENSRNOG00000016573	Dgat2	164143819	2613	chr1:164314884	1	164314884	C	T	0.327161	4.06057e-08	-0.569795	0.0883767	3.12296e-06	1	-0.195568
IL	ENSRNOG00000027228	Mogat2	164205223	2751	chr1:164158063	1	164158063	T	C	0.401235	7.69985e-06	0.961545	0.193131	0.000263571	1	1.3732
IL	ENSRNOG00000036859	Gdpd5	164380578	2822	chr1:163740615	1	163740615	G	A	0.740741	3.65884e-07	-0.665613	0.113989	1.68971e-05	1	-0.356875
IL	ENSRNOG00000030404	Arrb1	164502390	2994	chr1:164461242	1	164461242	G	A	0.759259	3.9499e-06	0.300196	0.0580652	0.000129045	1	0.153398
IL	ENSRNOG00000017079	Pgm2l1	165237848	3144	chr1:165834063	1	165834063	C	A	0.327161	6.21712e-11	-0.673653	0.0817906	8.77989e-09	1	-0.163947
IL	ENSRNOG00000052319	AABR07004881.1	165284411	3071	chr1:166262601	1	166262601	C	T	0.277778	0.00011445	-0.566017	0.13541	0.00193026	1	-0.229392
IL	ENSRNOG00000017118	P4ha3	165295848	3046	chr1:166028988	1	166028988	A	T	0.438272	0.000252653	-0.668816	0.169971	0.00394208	1	-0.229173
IL	ENSRNOG00000017227	Ppme1	165382217	2880	chr1:165069419	1	165069419	C	G	0.95679	0.000849389	-0.453972	0.128035	0.0105977	1	-0.0863352
IL	ENSRNOG00000017975	Dnajb13	165530096	2752	chr1:166016665	1	166016665	A	G	0.333333	1.88183e-07	0.776211	0.128856	5.28111e-06	1	0.541122
IL	ENSRNOG00000018042	Mrpl48	165606376	2710	chr1:164648806	1	164648806	C	T	0.444444	4.91061e-05	0.434573	0.0977914	0.000900159	1	0.28593
IL	ENSRNOG00000018042	Mrpl48	165606376	2710	chr1:165591253	1	165591253	T	C	0.320988	0.000244677	-0.349497	0.0884615	0.0032962	2	-0.317176
IL	ENSRNOG00000018176	Rab6a	165625059	2703	chr1:166029272	1	166029272	C	T	0.438272	2.32092e-06	-0.274595	0.0514773	6.24524e-05	1	-0.0281502
IL	ENSRNOG00000018176	Rab6a	165625059	2703	chr1:165604561	1	165604561	T	C	0.320988	0.000499844	-0.209402	0.0562417	0.00679939	2	-0.0810928
IL	ENSRNOG00000018627	Plekhb1	165680207	2860	chr1:165376789	1	165376789	G	A	0.327161	1.2678e-05	-0.555673	0.114939	0.000318332	1	-0.212392
IL	ENSRNOG00000018873	Fam168a	165724452	2968	chr1:166675902	1	166675902	T	C	0.358025	0.000273158	-0.265735	0.0679566	0.00473158	1	-0.0370358
IL	ENSRNOG00000053502	Arhgef17	165967070	3168	chr1:165261853	1	165261853	G	C	0.759259	2.20791e-05	-0.367326	0.0786145	0.000505486	1	-0.0608187
IL	ENSRNOG00000019270	P2ry6	165997752	3185	chr1:165028832	1	165028832	C	T	0.320988	1.58722e-07	-0.981439	0.161659	5.87637e-06	1	-0.718686
IL	ENSRNOG00000019555	Arap1	166478006	2807	chr1:166667023	1	166667023	C	A	0.382716	0.000722737	-0.396105	0.110071	0.009321	1	-0.162727
IL	ENSRNOG00000019693	Clpb	166739533	2387	chr1:166995654	1	166995654	G	A	0.364198	8.82955e-09	0.732358	0.106649	4.18974e-07	1	0.275407
IL	ENSRNOG00000019890	Folr2	166919303	2360	chr1:167656305	1	167656305	G	A	0.765432	0.001224	0.505193	0.147527	0.0197404	1	0.430602
IL	ENSRNOG00000020175	Rnf121	167165266	2548	chr1:167025598	1	167025598	A	G	0.975309	0.000836924	1.83872	0.517868	0.0114418	1	0.404491
IL	ENSRNOG00000018517	Trim21	167708715	3228	chr1:168532445	1	168532445	T	C	0.740741	0.00144068	-0.521254	0.154693	0.0201606	1	-0.334135
IL	ENSRNOG00000047098	Hbb-bs	168945450	3886	chr1:169212184	1	169212184	T	G	0.839506	9.38784e-05	0.790208	0.186351	0.00221833	1	0.984305
IL	ENSRNOG00000061299	LOC100134871	168957461	3869	chr1:168970464	1	168970464	C	A	0.790123	2.82078e-10	1.11719	0.142937	4.59446e-08	1	1.62201
IL	ENSRNOG00000058105	Hbb	168972726	3803	chr1:168890876	1	168890876	C	T	0.796296	1.96833e-09	-0.884653	0.121523	2.38578e-07	1	-1.296
IL	ENSRNOG00000017147	Trim6	169410116	4541	chr1:169281517	1	169281517	C	T	0.91358	3.98335e-08	-1.7523	0.271563	4.5505e-06	1	-3.73227
IL	ENSRNOG00000017191	Trim5	169534897	4042	chr1:169752007	1	169752007	C	T	0.833333	0.000293768	-0.834424	0.214645	0.00937508	1	-0.403255
IL	ENSRNOG00000017408	Fam160a2	170238891	3710	chr1:170246328	1	170246328	A	G	0.888889	0.00045244	0.439276	0.117134	0.00934897	1	0.170832
IL	ENSRNOG00000017609	Cnga4	170242847	3703	chr1:169997545	1	169997545	A	G	0.882716	4.87062e-06	-1.1617	0.227333	0.00019402	1	-2.29796
IL	ENSRNOG00000017679	Cckbr	170262157	3702	chr1:170327718	1	170327718	A	T	0.864198	3.85563e-12	-1.06956	0.118587	1.89543e-09	1	-0.507826
IL	ENSRNOG00000017914	Cavin3	170318936	3597	chr1:170350140	1	170350140	T	C	0.876543	0.00110819	-0.272809	0.078901	0.019135	1	-0.176823
IL	ENSRNOG00000019497	Mrpl17	170653921	3000	chr1:171585284	1	171585284	C	T	0.864198	0.0010013	-0.317472	0.0909315	0.0180614	1	-0.113806
IL	ENSRNOG00000019751	Cyb5r2	171979934	3779	chr1:171827194	1	171827194	A	G	0.716049	1.71333e-05	-0.623925	0.131442	0.000480859	1	-0.584852
IL	ENSRNOG00000052236	AABR07004992.1	173275337	3051	chr1:172425455	1	172425455	C	T	0.888889	2.46844e-08	-1.37597	0.208976	1.18178e-06	1	-2.12543
IL	ENSRNOG00000014691	Ric3	173682227	1981	chr1:173659309	1	173659309	T	C	0.209877	2.17006e-17	1.00214	0.0790349	2.33495e-15	1	0.438274
IL	ENSRNOG00000013290	Nrip3	174411142	984	chr1:174825184	1	174825184	A	T	0.191358	6.39664e-05	0.547231	0.125614	0.000754231	1	0.143109
IL	ENSRNOG00000018262	Ampd3	175586098	1691	chr1:174870420	1	174870420	T	C	0.802469	8.24043e-05	-0.626937	0.146481	0.00119786	1	-0.227837
IL	ENSRNOG00000017767	Mrvi1	175796041	2149	chr1:175702390	1	175702390	G	A	0.882716	0.000128042	0.655446	0.158105	0.00231563	1	0.346991
IL	ENSRNOG00000026754	Usp47	176854654	3620	chr1:176603118	1	176603118	G	C	0.0987654	6.77309e-05	0.568905	0.131107	0.00206459	1	0.0892953
IL	ENSRNOG00000016343	Dkk3	176983046	3763	chr1:176568146	1	176568146	T	C	0.845679	9.95472e-06	-0.50359	0.102677	0.000361926	1	-0.21129
IL	ENSRNOG00000013176	Far1	178351681	2868	chr1:178611034	1	178611034	G	A	0.728395	0.000198304	-0.256834	0.0640399	0.00339612	1	-0.178181
IL	ENSRNOG00000058003	Spon1	178636545	2199	chr1:178595079	1	178595079	C	T	0.376543	5.82188e-08	-0.557417	0.087809	2.31446e-06	1	-0.19273
IL	ENSRNOG00000057623	Copb1	183729570	827	chr1:184127074	1	184127074	G	A	0.0925926	0.00235341	-0.670932	0.209553	0.0187839	1	-0.112697
IL	ENSRNOG00000011417	Pde3b	183892842	1079	chr1:184598141	1	184598141	G	A	0.234568	0.000128297	-0.463479	0.111816	0.00117504	1	-0.214871
IL	ENSRNOG00000017012	Coq7	188190861	4865	chr1:188169991	1	188169991	C	A	0.882716	9.04721e-06	0.780476	0.158241	0.000533172	1	0.24798
IL	ENSRNOG00000027405	Ccp110	188420462	4876	chr1:189059465	1	189059465	A	T	0.376543	0.000459793	-0.219799	0.0586908	0.0146518	1	-0.0793872
IL	ENSRNOG00000016063	Vps35l	188448479	4853	chr1:189326453	1	189326453	C	T	0.160494	5.79531e-06	0.888761	0.175632	0.000366125	1	0.166176
IL	ENSRNOG00000015368	Pdilt	189238777	4009	chr1:189006824	1	189006824	T	G	0.814815	2.56964e-05	0.854104	0.184556	0.000935492	1	2.8772
IL	ENSRNOG00000014673	Eri2	189549892	3593	chr1:190026120	1	190026120	T	C	0.253086	0.000127491	0.454902	0.109695	0.00379709	1	0.343985
IL	ENSRNOG00000024530	Lyrm1	189665977	3500	chr1:189908003	1	189908003	T	C	0.790123	2.06087e-15	-1.27315	0.113262	2.90374e-12	1	-0.609712
IL	ENSRNOG00000057989	Zp2	189911651	3592	chr1:189882453	1	189882453	T	C	0.925926	1.52439e-06	-1.78256	0.327687	5.95627e-05	1	-3.12339
IL	ENSRNOG00000046181	Anks4b	189940292	3523	chr1:190027735	1	190027735	C	T	0.722222	0.000189196	-0.581806	0.144543	0.00386359	1	-0.851892
IL	ENSRNOG00000036742	Uqcrc2	190555178	2921	chr1:191206841	1	191206841	C	T	0.240741	0.000532338	-0.402345	0.108803	0.00852166	1	-0.100377
IL	ENSRNOG00000017260	Cdr2	190914611	3187	chr1:190216968	1	190216968	G	A	0.740741	1.47967e-05	-0.732384	0.152913	0.000434607	1	-0.368424
IL	ENSRNOG00000025940	Mettl9	190980865	3166	chr1:190132087	1	190132087	A	C	0.265432	6.68168e-05	0.397626	0.0915485	0.0014645	1	0.101783
IL	ENSRNOG00000012362	Cacng3	192613373	3032	chr1:191702225	1	191702225	A	C	0.425926	0.000881708	0.228109	0.064558	0.0164318	1	0.0954545
IL	ENSRNOG00000024737	Tnrc6a	193076431	3137	chr1:193001810	1	193001810	C	T	0.648148	4.30252e-05	0.255524	0.0570979	0.00113695	1	0.125418
IL	ENSRNOG00000024245	Zkscan2	193459397	3691	chr1:192651632	1	192651632	A	G	0.722222	7.19403e-05	-0.534357	0.123663	0.00171805	1	-0.292573
IL	ENSRNOG00000019206	Nupr1	194769525	2625	chr1:193951049	1	193951049	C	T	0.802469	0.000433246	-0.60026	0.159471	0.0105094	1	-0.517207
IL	ENSRNOG00000059764	Snrpn	195096461	2120	chr1:195353845	1	195353845	A	G	0.333333	2.41018e-05	-0.558268	0.120142	0.000858979	1	-0.163741
IL	ENSRNOG00000057137	AABR07005752.1	195867148	2497	chr1:195483586	1	195483586	A	C	0.679012	3.9257e-09	0.893314	0.125999	3.07355e-07	1	1.75535
IL	ENSRNOG00000016218	Gtf3c1	197098603	3421	chr1:196137603	1	196137603	A	T	0.697531	3.55454e-07	-0.520422	0.0890021	9.35227e-06	1	-0.132738
IL	ENSRNOG00000017621	Spns1	197778491	2662	chr1:198261303	1	198261303	C	G	0.82716	2.82034e-06	-0.516313	0.0980503	4.8402e-05	1	-0.167733
IL	ENSRNOG00000049181	Sh2b1	197886760	2723	chr1:197910568	1	197910568	A	G	0.740741	0.000366017	-0.436158	0.114242	0.00525249	1	-0.0809238
IL	ENSRNOG00000019103	Cln3	197997665	2653	chr1:197864239	1	197864239	A	G	0.740741	0.000224454	-0.431167	0.108554	0.00292634	1	-0.174458
IL	ENSRNOG00000019342	Sult1a1	198104110	2624	chr1:197998692	1	197998692	T	C	0.753086	3.38939e-05	0.381476	0.083913	0.000608587	1	0.393008
IL	ENSRNOG00000019369	Slx1b	198120062	2644	chr1:197998692	1	197998692	T	C	0.753086	3.95385e-06	-0.4957	0.0958859	9.92316e-05	1	-0.188027
IL	ENSRNOG00000056571	AABR07005779.5	198168449	2662	chr1:198067398	1	198067398	G	A	0.740741	2.54829e-14	1.20539	0.115022	3.85468e-12	1	1.93675
IL	ENSRNOG00000019960	Ino80e	198298077	2571	chr1:198761953	1	198761953	G	A	0.919753	9.77304e-14	-1.60919	0.159618	2.00996e-11	1	-0.83325
IL	ENSRNOG00000027098	Sez6l2	198383202	2536	chr1:198828518	1	198828518	T	C	0.95679	0.00097014	-0.48988	0.139893	0.0107579	1	-0.0950999
IL	ENSRNOG00000020217	Pagr1	198450689	2447	chr1:199099120	1	199099120	C	T	0.938272	0.0018445	0.438313	0.133403	0.0211192	1	0.245184
IL	ENSRNOG00000029366	Prrt2	198454915	2464	chr1:198566585	1	198566585	C	T	0.771605	5.87119e-05	-0.443691	0.101248	0.000782657	1	-0.118857
IL	ENSRNOG00000055082	Maz	198460127	2472	chr1:198453952	1	198453952	T	G	0.864198	3.24309e-06	-0.477436	0.0913558	5.79234e-05	1	-0.176406
IL	ENSRNOG00000016980	Qprt	198559569	2450	chr1:198828518	1	198828518	T	C	0.95679	0.00114001	1.43392	0.415848	0.0124015	1	1.70551
IL	ENSRNOG00000018379	Zfp688	198869010	2636	chr1:199695671	1	199695671	C	T	0.135802	3.77529e-06	-0.819389	0.158096	0.000100007	1	-0.71564
IL	ENSRNOG00000018518	AABR07005779.1	198911912	2677	chr1:199498221	1	199498221	C	T	0.808642	0.000495327	0.604566	0.162469	0.00853218	1	0.278465
IL	ENSRNOG00000053015	Ccdc189	199037268	2705	chr1:198698030	1	198698030	T	G	0.154321	0.000121258	-0.868395	0.208632	0.00237568	1	-0.601879
IL	ENSRNOG00000018962	Ctf1	199163087	2633	chr1:199867180	1	199867180	T	C	0.697531	0.000617606	-0.621058	0.17016	0.00994862	1	-0.476048
IL	ENSRNOG00000019193	Stx1b	199270628	2854	chr1:199498263	1	199498263	C	T	0.858025	0.00040173	-0.242599	0.0640405	0.00664331	1	-0.0688213
IL	ENSRNOG00000022099	Trim72	199449974	2775	chr1:199498221	1	199498221	C	T	0.808642	0.000540663	0.599894	0.162445	0.0106607	1	0.637755
IL	ENSRNOG00000019728	Itgam	199495299	2784	chr1:199571841	1	199571841	G	A	0.950617	7.45029e-08	1.94418	0.309581	4.26122e-06	1	2.00198
IL	ENSRNOG00000019965	Tgfb1i1	199664174	2731	chr1:198769273	1	198769273	G	T	0.771605	0.000651272	-0.292091	0.0804084	0.0131039	1	-0.122564
IL	ENSRNOG00000020144	RGD1310127	199716206	2698	chr1:199498221	1	199498221	C	T	0.808642	0.000224763	-0.397611	0.100117	0.00536564	1	-0.161762
IL	ENSRNOG00000020165	Ahsp	199720039	2698	chr1:199864967	1	199864967	T	C	0.703704	0.000102357	0.518885	0.12313	0.00256559	1	0.731163
IL	ENSRNOG00000020411	Sec23ip	200167170	2082	chr1:200272824	1	200272824	G	A	0.641975	1.14515e-14	0.835119	0.0779075	8.01925e-12	1	0.267717
IL	ENSRNOG00000016374	Fgfr2	200696929	2025	chr1:200562271	1	200562271	A	G	0.777778	0.000149795	0.589789	0.143943	0.00556019	1	0.194646
IL	ENSRNOG00000020497	Plekha1	201429772	3075	chr1:201793594	1	201793594	T	C	0.376543	0.000358578	0.298054	0.0779353	0.0166767	1	0.0674673
IL	ENSRNOG00000020560	AABR07005821.1	201620643	3409	chr1:201762897	1	201762897	T	G	0.401235	6.25917e-05	0.745619	0.170896	0.00416987	1	1.12801
IL	ENSRNOG00000020624	Acadsb	201981358	4002	chr1:201763769	1	201763769	G	A	0.388889	6.70171e-22	0.615076	0.0376675	2.19651e-17	1	0.544392
IL	ENSRNOG00000020424	Plpp4	202432367	3697	chr1:202469484	1	202469484	T	C	0.648148	0.000117398	-0.53363	0.1279	0.00661431	1	-0.381256
IL	ENSRNOG00000047057	Gpr26	203971153	2851	chr1:203449535	1	203449535	T	G	0.395062	0.000562797	0.263969	0.0717317	0.016901	1	0.124982
IL	ENSRNOG00000016267	Chst15	204322545	2693	chr1:204498951	1	204498951	T	C	0.240741	0.000127823	-0.546163	0.131727	0.00395241	1	-0.302428
IL	ENSRNOG00000017097	Lhpp	204617853	2380	chr1:205026873	1	205026873	T	C	0.691358	2.80522e-14	0.876672	0.0838838	2.62859e-11	1	0.334827
IL	ENSRNOG00000061348	Fam53b	204817081	2313	chr1:204965406	1	204965406	G	T	0.302469	1.30665e-09	0.90187	0.121997	2.70738e-07	1	0.313876
IL	ENSRNOG00000017137	Eef1akmt2	204855628	2321	chr1:204468511	1	204468511	G	A	0.450617	0.000109839	-0.492347	0.117433	0.00302573	1	-0.204715
IL	ENSRNOG00000017222	Abraxas2	204861567	2311	chr1:205020481	1	205020481	A	C	0.296296	0.000393053	0.616401	0.162417	0.00927826	1	0.157153
IL	ENSRNOG00000017810	Uros	205777130	1597	chr1:205950549	1	205950549	C	G	0.635802	9.17009e-07	0.645014	0.115229	2.88311e-05	1	0.879121
IL	ENSRNOG00000017810	Uros	205777130	1597	chr1:205760655	1	205760655	A	G	0.0864198	1.24693e-05	-1.06456	0.219517	0.000421198	2	-2.68104
IL	ENSRNOG00000018066	Bccip	205777169	1597	chr1:205785504	1	205785504	C	T	0.722222	1.66628e-05	-0.561263	0.118039	0.000470114	1	-0.189629
IL	ENSRNOG00000018119	Dhx32	205842429	1616	chr1:205765110	1	205765110	A	C	0.0802469	0.000515579	0.988466	0.26656	0.0124822	1	0.210475
IL	ENSRNOG00000027542	LOC100302465	206417144	2424	chr1:207016206	1	207016206	A	T	0.339506	0.000565675	-0.592884	0.161184	0.0182005	1	-0.550482
IL	ENSRNOG00000015717	Ptpre	207887210	3796	chr1:207536294	1	207536294	T	C	0.419753	5.53393e-08	0.810913	0.127461	2.10611e-05	1	0.296193
IL	ENSRNOG00000016038	Mgmt	209237234	3053	chr1:209227570	1	209227570	A	G	0.598765	7.14993e-13	0.805772	0.0842871	9.24494e-10	1	1.76493
IL	ENSRNOG00000016038	Mgmt	209237234	3053	chr1:209062949	1	209062949	G	A	0.864198	1.15302e-05	0.542378	0.111316	0.000985439	2	2.36328
IL	ENSRNOG00000016227	Glrx3	209768697	3506	chr1:210595600	1	210595600	T	C	0.216049	9.08005e-05	-0.412051	0.0969403	0.00356399	1	-0.121534
IL	ENSRNOG00000016737	Tcerg1l	210739601	4595	chr1:210297487	1	210297487	A	T	0.209877	2.66278e-06	0.764845	0.144799	0.000261435	1	0.246886
IL	ENSRNOG00000017897	Adam8	212330350	3276	chr1:211427607	1	211427607	C	T	0.148148	1.6859e-05	-0.485466	0.102172	0.000833984	1	-0.66275
IL	ENSRNOG00000018137	Tubgcp2	212354274	3197	chr1:212122287	1	212122287	G	A	0.598765	7.70356e-06	-0.601545	0.120827	0.000415891	1	-0.134688
IL	ENSRNOG00000018838	Paox	212578451	3068	chr1:212232148	1	212232148	C	A	0.0864198	1.5626e-08	-1.45662	0.217079	1.5416e-06	1	-0.609048
IL	ENSRNOG00000018860	Mtg1	212606778	3070	chr1:212206552	1	212206552	T	C	0.0925926	0.000398514	-0.723178	0.190773	0.00990167	1	-0.26855
IL	ENSRNOG00000024073	Syce1	213534642	2628	chr1:212861359	1	212861359	C	T	0.623457	0.00104834	-0.661615	0.190333	0.0145453	1	-1.22564
IL	ENSRNOG00000013165	Bet1l	213605644	2615	chr1:214358623	1	214358623	A	C	0.0740741	0.000729441	-0.733697	0.204052	0.0108933	1	-0.177764
IL	ENSRNOG00000013256	Ric8a	213606600	2615	chr1:212773545	1	212773545	G	T	0.0617284	0.000302966	-0.598406	0.154318	0.00510263	1	-0.136893
IL	ENSRNOG00000004273	Ifitm1	213766759	2683	chr1:214320022	1	214320022	C	T	0.62963	0.000143333	0.534158	0.129935	0.00383078	1	0.823413
IL	ENSRNOG00000015078	Ifitm3	213811902	2683	chr1:214666881	1	214666881	C	T	0.709877	1.27981e-06	-0.543933	0.0990943	7.69553e-05	1	-0.571012
IL	ENSRNOG00000036645	Ifitm6	213818223	2684	chr1:213003433	1	213003433	C	T	0.685185	0.000564624	0.807714	0.219553	0.0121696	1	1.7162
IL	ENSRNOG00000045795	LOC100911365	213957536	2772	chr1:213933185	1	213933185	A	G	0.623457	1.1226e-06	-0.77405	0.140077	7.48174e-05	1	-0.381753
IL	ENSRNOG00000002116	Rplp2	213991621	2811	chr1:214716617	1	214716617	G	T	0.191358	0.000221348	-0.3167	0.0796477	0.00622783	1	-0.160047
IL	ENSRNOG00000015912	Ptdss2	214123045	2714	chr1:213173245	1	213173245	A	G	0.728395	2.92898e-05	0.482401	0.105115	0.00104528	1	0.0847755
IL	ENSRNOG00000016416	Rnh1	214163809	2798	chr1:213190613	1	213190613	C	G	0.598765	8.06894e-07	0.35003	0.0622995	5.0048e-05	1	0.165971
IL	ENSRNOG00000018367	Taldo1	214375516	2465	chr1:214723189	1	214723189	A	T	0.493827	0.000181356	0.27027	0.0669271	0.00507975	1	0.107354
IL	ENSRNOG00000037607	LOC100911575	214428527	2435	chr1:214716617	1	214716617	G	T	0.191358	0.0002016	-0.317391	0.0792409	0.00587955	1	-0.160047
IL	ENSRNOG00000018736	Pnpla2	214434627	2439	chr1:213544298	1	213544298	G	A	0.611111	6.73579e-05	0.684352	0.157652	0.00243461	1	0.324675
IL	ENSRNOG00000046094	Cd151	214447674	2434	chr1:214380033	1	214380033	C	G	0.67284	0.000436494	0.475743	0.126471	0.0108425	1	1.98975
IL	ENSRNOG00000019861	Tollip	214844859	2400	chr1:215498572	1	215498572	A	G	0.524691	0.000221393	-0.30785	0.0774232	0.00724725	1	-0.0622184
IL	ENSRNOG00000020300	Lsp1	215628786	3142	chr1:215501944	1	215501944	T	G	0.0740741	0.000133216	1.03197	0.249662	0.00586045	1	1.10622
IL	ENSRNOG00000056268	AC099449.1	215986960	2995	chr1:215450842	1	215450842	G	A	0.197531	4.4335e-06	0.865764	0.168535	0.000439789	1	1.71541
IL	ENSRNOG00000020451	Cd81	216237698	3178	chr1:216166726	1	216166726	C	G	0.191358	9.86658e-10	-0.412961	0.0552826	4.0646e-07	1	-0.164461
IL	ENSRNOG00000059500	Cdkn1c	216663722	3045	chr1:216808357	1	216808357	A	T	0.339506	0.000439852	-0.523287	0.1392	0.0128206	1	-0.520844
IL	ENSRNOG00000020615	Nap1l4	216750845	3041	chr1:216873790	1	216873790	G	T	0.351852	2.03942e-07	0.396366	0.0660436	2.37139e-05	1	0.106649
IL	ENSRNOG00000020713	Osbpl5	216920626	3279	chr1:217856749	1	217856749	C	T	0.320988	4.62977e-06	0.664775	0.129721	0.000255486	1	0.183256
IL	ENSRNOG00000054917	Mrgpre	216971184	3313	chr1:216161752	1	216161752	T	C	0.567901	0.000685876	0.303735	0.0840036	0.0192209	1	0.134773
IL	ENSRNOG00000020736	Nadsyn1	217013703	3339	chr1:216988146	1	216988146	C	T	0.395062	1.48615e-09	-0.720725	0.0979629	4.14828e-07	1	-0.464239
IL	ENSRNOG00000020776	Dhcr7	217018917	3348	chr1:217310737	1	217310737	G	T	0.425926	2.97461e-05	-0.530953	0.115809	0.0013373	1	-0.165473
IL	ENSRNOG00000015540	Ppp6r3	218810136	2271	chr1:218419363	1	218419363	C	G	0.351852	0.000241587	0.461448	0.116855	0.00617534	1	0.0866828
IL	ENSRNOG00000017872	LOC688778	219199159	1777	chr1:219037120	1	219037120	A	G	0.481481	1.81505e-18	-1.16098	0.085165	1.66886e-16	1	0.140774
IL	ENSRNOG00000017872	LOC688778	219199159	1777	chr1:218677771	1	218677771	T	C	0.345679	1.44249e-13	0.722456	0.0720134	1.70129e-11	2	0.690966
IL	ENSRNOG00000018553	Pitpnm1	219348722	1620	chr1:218870730	1	218870730	C	T	0.123457	0.00157117	0.278003	0.0832278	0.0172047	1	0.0660311
IL	ENSRNOG00000018985	Grk2	219544329	1332	chr1:218949825	1	218949825	A	G	0.512346	0.00172526	-0.40013	0.120942	0.0209174	1	-0.0417721
IL	ENSRNOG00000047816	Ccs	220096405	754	chr1:220255437	1	220255437	T	C	0.506173	7.23616e-13	-0.770981	0.0811695	1.28864e-10	1	-0.432399
IL	ENSRNOG00000019708	Ctsf	220114229	792	chr1:220256993	1	220256993	G	A	0.506173	1.14389e-17	0.800674	0.0621201	1.0158e-14	1	0.2885
IL	ENSRNOG00000019825	Zdhhc24	220137258	797	chr1:219155120	1	219155120	A	C	0.512346	4.02528e-06	0.546509	0.105819	0.000132685	1	0.221978
IL	ENSRNOG00000019832	Bbs1	220165679	819	chr1:220276632	1	220276632	T	A	0.512346	4.35788e-08	0.788468	0.12225	1.92871e-06	1	0.0194923
IL	ENSRNOG00000019832	Bbs1	220165679	819	chr1:221146719	1	221146719	G	A	0.320988	0.000100719	0.451253	0.106777	0.00214517	2	0.211829
IL	ENSRNOG00000019970	mrpl11	220243474	952	chr1:220275028	1	220275028	G	A	0.512346	0.000763838	0.424603	0.118586	0.0119867	1	0.197582
IL	ENSRNOG00000050223	Rin1	220335255	1085	chr1:220875397	1	220875397	C	T	0.895062	0.00083823	0.617077	0.173822	0.0138006	1	0.158248
IL	ENSRNOG00000020247	Cnih2	220480133	1327	chr1:220566606	1	220566606	C	T	0.141975	1.32381e-08	0.459923	0.0680795	9.97818e-07	1	0.199588
IL	ENSRNOG00000061012	Kat5	220974598	2026	chr1:221089436	1	221089436	C	A	0.679012	0.000300549	-0.353214	0.0910284	0.00634653	1	-0.0592952
IL	ENSRNOG00000020773	Map3k11	221043120	2169	chr1:221723747	1	221723747	T	C	0.037037	0.00038208	-0.927099	0.243705	0.00770717	1	-0.257217
IL	ENSRNOG00000024239	Fam89b	221087450	2248	chr1:221386315	1	221386315	G	T	0.308642	1.17649e-10	0.501605	0.0622443	3.26747e-08	1	0.221771
IL	ENSRNOG00000012736	Znrd2	221089587	2248	chr1:221821761	1	221821761	T	C	0.302469	1.62633e-05	0.437469	0.091867	0.000652817	1	0.18965
IL	ENSRNOG00000020813	Ltbp3	221099999	2273	chr1:220857658	1	220857658	C	T	0.327161	4.76949e-06	0.686361	0.133844	0.000290393	1	-0.0164792
IL	ENSRNOG00000020813	Ltbp3	221099999	2273	chr1:220875583	1	220875583	C	T	0.530864	0.000348292	0.419674	0.109316	0.00936798	2	0.202751
IL	ENSRNOG00000062155	AC134224.2	221153279	2345	chr1:220866547	1	220866547	C	A	0.327161	5.43369e-06	0.607018	0.119519	0.000222032	1	0.717727
IL	ENSRNOG00000062127	AC134224.1	221156911	2350	chr1:220860455	1	220860455	C	T	0.327161	1.24122e-12	0.837087	0.0895941	5.77094e-10	1	1.16721
IL	ENSRNOG00000062158	AC134224.3	221158793	2356	chr1:220474352	1	220474352	C	G	0.320988	1.28072e-22	1.23871	0.0730091	2.83318e-18	1	4.01573
IL	ENSRNOG00000030616	Slc25a45	221236774	2392	chr1:222100845	1	222100845	C	T	0.277778	1.28988e-06	0.78271	0.142652	8.17409e-05	1	0.914881
IL	ENSRNOG00000020989	Tm7sf2	221430648	2529	chr1:220711893	1	220711893	G	A	0.302469	8.76155e-05	0.339701	0.0797158	0.00272905	1	0.146671
IL	ENSRNOG00000021054	Men1	221704494	2537	chr1:222087208	1	222087208	A	G	0.45679	6.38358e-07	0.562576	0.0989745	3.68049e-05	1	0.140213
IL	ENSRNOG00000021103	Nrxn2	221792222	2446	chr1:222498551	1	222498551	C	T	0.666667	1.54022e-05	0.19625	0.0410749	0.000667117	1	0.0603873
IL	ENSRNOG00000021117	Rps6ka4	222098298	2521	chr1:221501663	1	221501663	C	T	0.197531	0.000409677	0.473542	0.125211	0.0101237	1	0.122056
IL	ENSRNOG00000021125	Prdx5	222167448	2426	chr1:221955179	1	221955179	T	C	0.320988	1.22102e-07	-0.239401	0.0389675	8.8391e-06	1	-0.158173
IL	ENSRNOG00000051621	Catsperz	222182722	2399	chr1:222439437	1	222439437	A	G	0.67284	0.000294132	0.265194	0.0682247	0.00730379	1	0.180143
IL	ENSRNOG00000021145	Gpr137	222197253	2338	chr1:222427411	1	222427411	A	G	0.67284	3.60665e-06	0.287343	0.0553022	0.000187887	1	0.0908597
IL	ENSRNOG00000021147	Bad	222198535	2331	chr1:222948831	1	222948831	G	T	0.709877	1.24117e-06	0.417835	0.0760023	8.45943e-05	1	0.199119
IL	ENSRNOG00000021156	Vegfb	222242645	2261	chr1:222446391	1	222446391	A	G	0.962963	1.51673e-05	-1.25788	0.263028	0.000581243	1	-0.65951
IL	ENSRNOG00000021202	Rtn3	222734242	1596	chr1:222955623	1	222955623	A	G	0.753086	0.00077599	0.277842	0.0777096	0.0125457	1	0.0624742
IL	ENSRNOG00000018215	Slc22a6	224824800	966	chr1:225076972	1	225076972	A	C	0.932099	8.31636e-05	0.786803	0.183952	0.0013235	1	0.902049
IL	ENSRNOG00000018385	Chrm1	224882440	995	chr1:224417871	1	224417871	A	G	0.969136	0.000723642	0.672092	0.186784	0.00912887	1	0.0820059
IL	ENSRNOG00000018487	Slc3a2	224921093	1000	chr1:224541422	1	224541422	G	A	0.228395	5.55399e-05	0.399112	0.0907301	0.00080954	1	0.128359
IL	ENSRNOG00000019419	Taf6l	224986292	1097	chr1:224832106	1	224832106	A	G	0.67284	4.6661e-06	-0.475779	0.0928819	0.000108316	1	-0.244497
IL	ENSRNOG00000019464	Ttc9c	225014539	1135	chr1:224699348	1	224699348	C	T	0.5	1.49079e-08	-0.72847	0.108355	8.13329e-07	1	-0.236846
IL	ENSRNOG00000019507	Hnrnpul2	225015617	1136	chr1:224912719	1	224912719	A	G	0.481481	0.000133286	0.400803	0.0969686	0.00212086	1	0.0895539
IL	ENSRNOG00000019873	Eml3	225129098	1254	chr1:225295982	1	225295982	G	A	0.728395	1.56271e-07	-0.661442	0.108873	4.79337e-06	1	-0.285103
IL	ENSRNOG00000020202	Asrgl1	225329771	1394	chr1:225267834	1	225267834	T	A	0.740741	4.84383e-08	0.584799	0.0913927	2.13147e-06	1	0.170313
IL	ENSRNOG00000020385	Fads3	226091775	1258	chr1:226922751	1	226922751	T	C	0.746914	0.000183938	-0.456911	0.113268	0.00255974	1	-0.106031
IL	ENSRNOG00000020440	Fads2	226152525	1282	chr1:225667360	1	225667360	G	A	0.487654	0.00123607	0.473613	0.138438	0.01389	1	0.125826
IL	ENSRNOG00000020480	Fads1	226234075	1190	chr1:225667360	1	225667360	G	A	0.487654	6.87808e-11	0.967434	0.117863	3.61235e-09	1	0.373894
IL	ENSRNOG00000030180	Lrrc10b	226501921	1524	chr1:227054820	1	227054820	T	C	0.283951	6.62944e-05	-0.790741	0.181959	0.00215443	1	-0.864525
IL	ENSRNOG00000020702	Cyb561a3	226634010	2200	chr1:226911499	1	226911499	A	G	0.450617	4.22744e-21	1.13094	0.0723142	2.04337e-16	1	1.04133
IL	ENSRNOG00000046439	Vps37c	226742344	2334	chr1:226889190	1	226889190	T	A	0.450617	4.97848e-08	1.23005	0.191816	6.45476e-06	1	0.247015
IL	ENSRNOG00000046439	Vps37c	226742344	2334	chr1:226368977	1	226368977	C	T	0.512346	0.000626208	-0.793171	0.2173	0.0198482	2	0.163717
IL	ENSRNOG00000020997	Ms4a4c	227640681	3019	chr1:227655984	1	227655984	G	A	0.469136	1.51351e-06	-0.866944	0.159311	0.000118395	1	-2.1897
IL	ENSRNOG00000020993	Ms4a2	227965387	3106	chr1:227609417	1	227609417	A	G	0.67284	1.3168e-05	0.77566	0.16081	0.000708089	1	1.4748
IL	ENSRNOG00000021005	Mrpl16	228142779	3058	chr1:227651715	1	227651715	T	A	0.462963	8.98612e-05	-0.490061	0.115208	0.00336847	1	-0.224665
IL	ENSRNOG00000021013	Stx3	228194978	3057	chr1:228370235	1	228370235	T	C	0.67284	8.25899e-09	-0.574117	0.0833822	1.5565e-06	1	-0.36972
IL	ENSRNOG00000021084	AABR07006310.1	228724901	2017	chr1:228439297	1	228439297	A	G	0.666667	1.47658e-16	-0.853061	0.0701252	4.52803e-14	1	-3.15732
IL	ENSRNOG00000021084	AABR07006310.1	228724901	2017	chr1:228791682	1	228791682	C	T	0.419753	3.07751e-10	-0.49713	0.0635112	7.41663e-09	2	-3.26283
IL	ENSRNOG00000021086	Dtx4	228755867	2019	chr1:229542335	1	229542335	C	T	0.598765	0.00137471	0.400203	0.118214	0.0125504	1	0.176573
IL	ENSRNOG00000060420	AABR07006311.1	228815674	2036	chr1:229530904	1	229530904	G	A	0.592593	0.000257627	0.613341	0.156116	0.00288479	1	1.56716
IL	ENSRNOG00000012067	Fam111a	229003962	1601	chr1:229015628	1	229015628	A	G	0.432099	2.59805e-21	1.06683	0.0674371	1.03601e-18	1	6.25824
IL	ENSRNOG00000050414	AABR07006333.1	229206781	1455	chr1:228712497	1	228712497	A	G	0.407407	0.00194391	0.414609	0.126883	0.0144687	1	0.349509
IL	ENSRNOG00000025644	LOC499331	234670114	3496	chr1:234625901	1	234625901	A	G	0.246914	0.000144313	-0.456808	0.111176	0.00831736	1	-0.180943
IL	ENSRNOG00000017469	Anxa1	237910013	4461	chr1:237759740	1	237759740	G	A	0.481481	1.75681e-08	0.850698	0.12739	2.36995e-06	1	0.96728
IL	ENSRNOG00000017619	Aldh1a1	238222522	4405	chr1:237808442	1	237808442	A	C	0.728395	5.39887e-05	0.597146	0.135488	0.00171717	1	0.347797
IL	ENSRNOG00000018107	Zfand5	238843339	4322	chr1:238844985	1	238844985	G	A	0.814815	0.000431494	0.356848	0.0947708	0.0122082	1	0.0951283
IL	ENSRNOG00000018282	Gda	239057733	3232	chr1:239012392	1	239012392	T	C	0.666667	0.000370496	-0.28062	0.0735765	0.0120121	1	-0.110771
IL	ENSRNOG00000012782	Cemip2	239398044	3339	chr1:239209713	1	239209713	C	T	0.802469	4.81429e-12	-1.10249	0.123099	1.73322e-09	1	-0.549431
IL	ENSRNOG00000061147	Fam189a2	241875865	1484	chr1:242291864	1	242291864	T	G	0.228395	6.18019e-06	-0.794599	0.157598	7.8873e-05	1	-0.433416
IL	ENSRNOG00000015516	Cbwd1	242861768	2091	chr1:243665145	1	243665145	G	A	0.314815	0.000863588	0.420505	0.118779	0.0102982	1	0.20882
IL	ENSRNOG00000011931	Smarca2	244615822	2604	chr1:244866139	1	244866139	A	G	0.512346	0.000933237	-0.188435	0.0536143	0.0186781	1	-0.0412187
IL	ENSRNOG00000027491	Vldlr	245237737	3227	chr1:245308505	1	245308505	C	T	0.493827	4.73043e-05	-0.341428	0.0767786	0.0024785	1	-0.169734
IL	ENSRNOG00000012574	Pum3	245514253	3824	chr1:245222092	1	245222092	C	A	0.876543	1.59771e-06	-1.07931	0.198894	0.000171086	1	-0.420307
IL	ENSRNOG00000014486	Rfx3	246110219	4150	chr1:246176343	1	246176343	A	G	0.660494	0.000160983	-0.212679	0.0521892	0.00737158	1	-0.0882779
IL	ENSRNOG00000014816	Slc1a1	246954981	2871	chr1:247025453	1	247025453	G	A	0.475309	1.92971e-14	-1.01729	0.0963089	2.32915e-11	1	-0.232013
IL	ENSRNOG00000015268	Plpp6	247084229	2858	chr1:246996653	1	246996653	C	A	0.481481	1.60797e-06	-0.428704	0.0790274	8.20712e-05	1	-0.217232
IL	ENSRNOG00000052506	Ak3	247169694	2961	chr1:247031870	1	247031870	C	T	0.475309	8.09841e-19	-1.06719	0.0774717	1.91706e-15	1	-0.503524
IL	ENSRNOG00000059968	Jak2	247398599	2565	chr1:247348137	1	247348137	C	T	0.253086	6.94092e-05	0.509813	0.117689	0.00167572	1	0.160399
IL	ENSRNOG00000010915	Ermp1	247821729	2019	chr1:248152955	1	248152955	C	T	0.0802469	0.000126065	0.773632	0.186399	0.00182241	1	0.166273
IL	ENSRNOG00000050289	Cstf2t	249574955	2153	chr1:250392234	1	250392234	C	T	0.037037	0.000869119	-0.853646	0.24127	0.00932502	1	-0.218595
IL	ENSRNOG00000012196	Asah2	250630678	1969	chr1:250712994	1	250712994	A	G	0.0432099	6.66351e-08	1.96731	0.311735	1.80147e-06	1	0.807049
IL	ENSRNOG00000011068	Papss2	251145254	2347	chr1:251579552	1	251579552	T	A	0.0679012	8.54835e-06	-1.35135	0.273078	0.000171356	1	-0.933189
IL	ENSRNOG00000019077	Lipa	252849905	2936	chr1:253208254	1	253208254	C	T	0.308642	1.88669e-16	-1.16525	0.0972194	2.80574e-13	1	-0.401994
IL	ENSRNOG00000036604	Ifit2	252894664	2883	chr1:253040890	1	253040890	T	A	0.308642	4.10184e-06	-0.685402	0.13285	0.000169288	1	-0.571396
IL	ENSRNOG00000036603	Ifit1bl	252922487	2850	chr1:252848091	1	252848091	G	A	0.302469	1.24165e-07	-1.0061	0.163374	9.12363e-06	1	-0.586617
IL	ENSRNOG00000036603	Ifit1bl	252922487	2850	chr1:253216447	1	253216447	A	C	0.506173	0.000443688	0.533879	0.141927	0.012324	2	-0.0910568
IL	ENSRNOG00000019050	Ifit1	252944104	2807	chr1:252982060	1	252982060	G	A	0.308642	1.73196e-11	0.997675	0.116085	3.02749e-09	1	5.50426
IL	ENSRNOG00000018827	LOC103694905	254671779	2080	chr1:253748146	1	253748146	C	A	0.512346	0.00166066	0.438048	0.131885	0.0208533	1	0.289593
IL	ENSRNOG00000056753	Hectd2	255185630	2463	chr1:255678735	1	255678735	G	A	0.290123	4.65952e-06	-0.389005	0.075759	7.24489e-05	1	-0.203993
IL	ENSRNOG00000056753	Hectd2	255185630	2463	chr1:254934736	1	254934736	G	T	0.12963	0.000575598	0.473421	0.128733	0.0110505	2	0.209418
IL	ENSRNOG00000018494	Ppp1r3c	255376834	2487	chr1:255457552	1	255457552	A	T	0.475309	1.19263e-05	-0.543252	0.111959	0.000233382	1	-0.228036
IL	ENSRNOG00000017396	Marchf5	255842784	3775	chr1:254927160	1	254927160	G	A	0.382716	3.37251e-06	-0.449034	0.0861045	0.000207153	1	-0.104227
IL	ENSRNOG00000036601	Exoc6	256226180	3582	chr1:255652047	1	255652047	A	G	0.41358	3.44296e-07	0.574772	0.098148	3.76421e-05	1	0.150316
IL	ENSRNOG00000016750	Cyp26a1	256382792	3665	chr1:256746210	1	256746210	T	A	0.283951	8.56216e-09	0.85149	0.123845	1.59065e-06	1	1.46138
IL	ENSRNOG00000016117	Myof	256734731	3585	chr1:256716029	1	256716029	C	T	0.660494	8.28897e-10	-0.547648	0.0728444	1.80212e-07	1	-0.476712
IL	ENSRNOG00000016377	Cep55	256745289	3567	chr1:256702616	1	256702616	G	A	0.0123457	0.000227091	2.83663	0.714828	0.00699155	1	2.409
IL	ENSRNOG00000013965	Noc3l	257498845	2214	chr1:257262503	1	257262503	T	C	0.833333	5.38421e-05	0.555745	0.126071	0.00188375	1	0.249699
IL	ENSRNOG00000047104	Hells	257766692	1570	chr1:257400827	1	257400827	A	G	0.635802	0.000870629	-0.626622	0.177134	0.0106595	1	-1.96534
IL	ENSRNOG00000036592	Zfp518a	260153693	2575	chr1:260890404	1	260890404	G	T	0.123457	0.000110988	-0.54955	0.131176	0.0021989	1	-0.383032
IL	ENSRNOG00000013967	Blnk	260254601	2551	chr1:260338734	1	260338734	C	G	0.87037	4.33169e-05	1.08907	0.243465	0.000866203	1	0.365789
IL	ENSRNOG00000022386	Opalin	260341724	2428	chr1:260466048	1	260466048	A	T	0.0679012	0.000627448	-0.55048	0.151035	0.00759717	1	-0.661713
IL	ENSRNOG00000013519	Tll2	260460792	2439	chr1:261398661	1	261398661	C	T	0.839506	4.41211e-05	-0.784992	0.175704	0.000589547	1	-0.833864
IL	ENSRNOG00000013443	Tm9sf3	260517324	2511	chr1:260669392	1	260669392	T	C	0.141975	0.000141874	-0.374208	0.0909568	0.00204488	1	-0.149105
IL	ENSRNOG00000026065	Slit1	260992367	3253	chr1:261000791	1	261000791	G	T	0.876543	5.3289e-06	-0.706142	0.138884	0.000121025	1	-0.243176
IL	ENSRNOG00000027156	Morn4	261333384	2897	chr1:260415143	1	260415143	T	G	0.882716	1.83442e-06	-0.943001	0.175032	4.8096e-05	1	-0.184159
IL	ENSRNOG00000014903	Zfyve27	261415192	2718	chr1:260819286	1	260819286	C	T	0.135802	4.68771e-05	0.68152	0.153163	0.000960019	1	0.15206
IL	ENSRNOG00000015051	Golga7b	261497060	2702	chr1:261582429	1	261582429	C	A	0.67284	3.79611e-08	0.36835	0.0567743	1.29721e-06	1	0.114819
IL	ENSRNOG00000015051	Golga7b	261497060	2702	chr1:261467225	1	261467225	T	C	0.111111	2.21217e-06	-0.540189	0.101008	7.53942e-05	2	-0.379812
IL	ENSRNOG00000043120	AC096317.1	262047333	1778	chr1:261745144	1	261745144	A	G	0.888889	8.5018e-10	-1.73904	0.23153	5.01907e-08	1	-2.49724
IL	ENSRNOG00000046727	Abcc2	263554454	1921	chr1:263463247	1	263463247	C	T	0.660494	2.76533e-05	-0.710138	0.154168	0.00083712	1	-0.330746
IL	ENSRNOG00000012684	Bloc1s2	263920963	1951	chr1:264086996	1	264086996	A	T	0.666667	3.0347e-13	-0.665911	0.0682978	6.62591e-11	1	-0.33438
IL	ENSRNOG00000014078	Ndufb8	264303763	1752	chr1:264368413	1	264368413	T	C	0.765432	3.11546e-10	-0.45015	0.0577971	2.19542e-08	1	-0.23239
IL	ENSRNOG00000016748	Poll	265298798	934	chr1:265313650	1	265313650	T	C	0.0308642	0.000643005	-0.985049	0.27086	0.00732577	1	-0.362105
IL	ENSRNOG00000019968	Trim8	266255798	1726	chr1:266154412	1	266154412	G	A	0.882716	5.35267e-13	-0.658275	0.068674	3.67398e-11	1	-0.342205
IL	ENSRNOG00000019973	Arl3	266333106	1840	chr1:267102175	1	267102175	T	C	0.0925926	1.6351e-06	-0.435061	0.080269	2.78853e-05	1	-0.202696
IL	ENSRNOG00000049308	Sfxn2	266333441	1840	chr1:266225196	1	266225196	C	G	0.87037	2.67566e-05	-0.578764	0.125383	0.000396382	1	-0.771061
IL	ENSRNOG00000020020	Wbp1l	266358729	1875	chr1:267311240	1	267311240	G	T	0.111111	0.00139014	0.484324	0.143221	0.0159786	1	0.0963682
IL	ENSRNOG00000020304	Pdcd11	266866932	2019	chr1:267101299	1	267101299	G	T	0.0925926	0.000796922	-0.453676	0.127199	0.01247	1	-0.177219
IL	ENSRNOG00000028746	Gsto1	267607554	1603	chr1:267581761	1	267581761	G	A	0.166667	0.000207981	-0.403926	0.10109	0.00385516	1	-0.144786
IL	ENSRNOG00000012084	Xpnpep1	273758443	5079	chr1:274316770	1	274316770	G	A	0.327161	2.37981e-07	0.721668	0.12111	3.90512e-05	1	0.142969
IL	ENSRNOG00000012820	Add3	273854249	4891	chr1:273501112	1	273501112	C	T	0.555556	7.794e-05	-0.364147	0.0847475	0.00409584	1	-0.100456
IL	ENSRNOG00000014705	Rbm20	274391933	4264	chr1:274795735	1	274795735	C	T	0.401235	2.0916e-06	-0.694679	0.129835	0.000168321	1	-0.58197
IL	ENSRNOG00000014779	Pdcd4	274625225	4125	chr1:274774059	1	274774059	A	G	0.327161	3.95822e-12	0.887361	0.098467	4.1357e-09	1	0.256025
IL	ENSRNOG00000015124	Gpam	275906687	2306	chr1:275370001	1	275370001	G	A	0.450617	3.94374e-07	0.453378	0.0779217	6.69158e-06	1	0.270423
IL	ENSRNOG00000013993	AABR07007000.1	276012352	2433	chr1:275128459	1	275128459	C	T	0.82716	0.000695724	0.822236	0.227698	0.0076239	1	1.27458
IL	ENSRNOG00000026204	Dclre1a	277355076	3369	chr1:278346618	1	278346618	A	C	0.851852	2.50515e-07	2.99429	0.502207	1.15687e-05	1	0.462099
IL	ENSRNOG00000026204	Dclre1a	277355076	3369	chr1:278063383	1	278063383	T	C	0.845679	0.000455784	-1.91008	0.50895	0.0097178	2	0.459517
IL	ENSRNOG00000016948	Nhlrc2	277355620	3368	chr1:277809277	1	277809277	G	A	0.45679	0.000658957	0.356385	0.0982106	0.0144696	1	0.288379
IL	ENSRNOG00000051680	Ccdc186	277629197	3571	chr1:276755188	1	276755188	G	A	0.82716	0.000889473	0.341502	0.0967289	0.0198332	1	0.19672
IL	ENSRNOG00000017321	Trub1	278311245	4148	chr1:278265193	1	278265193	A	G	0.845679	0.000340415	0.606508	0.157909	0.00778048	1	0.198877
IL	ENSRNOG00000017406	Atrnl1	278557793	3547	chr1:279216189	1	279216189	G	A	0.419753	0.000106245	0.389521	0.0926826	0.00225222	1	0.161912
IL	ENSRNOG00000017438	AABR07007068.1	279277340	3286	chr1:278782983	1	278782983	G	A	0.419753	7.40541e-06	-0.607831	0.121811	0.000185069	1	-0.399025
IL	ENSRNOG00000018350	Shtn1	280233930	3759	chr1:280570327	1	280570327	T	C	0.623457	1.92589e-13	1.00874	0.101417	3.42562e-11	1	0.384854
IL	ENSRNOG00000018350	Shtn1	280233930	3759	chr1:280758324	1	280758324	T	C	0.45679	0.00063153	0.319132	0.0874966	0.0129726	2	0.0331285
IL	ENSRNOG00000009954	Cacul1	281874512	2502	chr1:282050234	1	282050234	T	G	0.839506	0.000220945	0.436991	0.109884	0.0058021	1	0.177829
IL	ENSRNOG00000036572	Sfxn4	282235975	1717	chr1:282637245	1	282637245	A	G	0.604938	2.86347e-05	0.545437	0.118678	0.000840461	1	0.215506
IL	ENSRNOG00000032668	Zfp950	282492913	1122	chr1:281700286	1	281700286	G	A	0.641975	9.51653e-06	0.530817	0.107942	0.000246957	1	0.440335
IL	ENSRNOG00000012414	Rhobtb3	2683117	1040	chr2:2798962	2	2798962	C	T	0.450617	4.99861e-08	0.706885	0.110622	1.01043e-07	1	0.39246
IL	ENSRNOG00000040297	Ttc37	2903493	1332	chr2:3264186	2	3264186	G	A	0.475309	1.77722e-09	0.848431	0.116098	2.45488e-09	1	0.390168
IL	ENSRNOG00000013282	Mctp1	3400978	1229	chr2:3347445	2	3347445	T	C	0.45679	2.4789e-10	0.726387	0.0925126	5.52612e-10	1	0.33102
IL	ENSRNOG00000045639	RGD1560883	4195918	1035	chr2:3959959	2	3959959	G	A	0.506173	0.00161728	0.473257	0.1421	0.00792388	1	0.116546
IL	ENSRNOG00000014795	Nr2f1	5579895	1296	chr2:6548724	2	6548724	C	T	0.290123	1.26231e-16	0.885589	0.0724966	4.58383e-16	1	0.37244
IL	ENSRNOG00000014795	Nr2f1	5579895	1296	chr2:5972022	2	5972022	T	A	0.327161	9.74165e-05	0.234235	0.0552922	0.00110209	2	-0.0207899
IL	ENSRNOG00000016252	Mblac2	9578346	1135	chr2:10001468	2	10001468	C	T	0.524691	0.000116404	0.204705	0.0490331	0.00212436	1	0.0934592
IL	ENSRNOG00000033134	Mef2c	11658569	2830	chr2:12332117	2	12332117	A	T	0.703704	9.93969e-14	0.516933	0.0513007	2.75687e-11	1	0.188725
IL	ENSRNOG00000048563	Cetn3	12102488	2693	chr2:11488214	2	11488214	A	G	0.45679	3.9427e-06	0.316686	0.0612487	7.95974e-05	1	0.13226
IL	ENSRNOG00000040201	Atp6ap1l	19808938	2637	chr2:18954239	2	18954239	T	G	0.203704	1.02344e-13	0.943622	0.0937253	3.42151e-11	1	1.43447
IL	ENSRNOG00000016213	Ssbp2	20431244	2322	chr2:20711228	2	20711228	T	C	0.0925926	1.73579e-06	1.09992	0.203569	0.000101041	1	0.257199
IL	ENSRNOG00000051682	Zcchc9	20919825	2861	chr2:21427306	2	21427306	G	A	0.506173	2.86485e-24	-1.06857	0.0577699	5.45262e-19	1	-0.944306
IL	ENSRNOG00000056151	AABR07007642.1	21698938	3420	chr2:21445463	2	21445463	G	C	0.574074	0.000582693	0.221668	0.0604213	0.0158254	1	0.193827
IL	ENSRNOG00000013521	Dhfr	21931494	3584	chr2:22298716	2	22298716	T	C	0.253086	7.35956e-15	1.36294	0.125584	7.85419e-12	1	1.39279
IL	ENSRNOG00000040166	Ankrd34b	22000107	3588	chr2:21832002	2	21832002	G	A	0.154321	0.000114694	-0.70765	0.16932	0.00290743	1	-0.295369
IL	ENSRNOG00000024136	Fam151b	22059150	3642	chr2:21992956	2	21992956	G	A	0.141975	3.46036e-06	-1.09737	0.210722	0.000129576	1	-0.375574
IL	ENSRNOG00000023837	Mtx3	22427475	4621	chr2:21863706	2	21863706	A	G	0.253086	4.46735e-07	-0.495965	0.0857528	3.3944e-05	1	-0.461974
IL	ENSRNOG00000023803	Cmya5	22744408	4753	chr2:23575349	2	23575349	C	T	0.104938	0.000321938	0.772398	0.200179	0.00714981	1	0.344197
IL	ENSRNOG00000011200	Bhmt	23256159	4765	chr2:23809199	2	23809199	G	A	0.0493827	4.69718e-07	0.972948	0.168631	4.10557e-05	1	0.698122
IL	ENSRNOG00000040120	Bhmt2	23289267	4802	chr2:23921218	2	23921218	C	T	0.222222	0.000131492	0.848096	0.204979	0.00490538	1	1.2772
IL	ENSRNOG00000023588	Dmgdh	23289375	4802	chr2:23041126	2	23041126	C	T	0.117284	8.47851e-10	1.17967	0.157042	2.34456e-07	1	1.3355
IL	ENSRNOG00000011150	Arsb	23385184	4730	chr2:23754650	2	23754650	C	G	0.148148	2.84021e-15	1.42839	0.127229	2.1276e-12	1	0.331649
IL	ENSRNOG00000011150	Arsb	23385184	4730	chr2:23515025	2	23515025	A	G	0.0432099	0.000120133	0.637901	0.152899	0.00540458	2	0.18924
IL	ENSRNOG00000061582	Scamp1	23941085	4412	chr2:24406614	2	24406614	G	A	0.166667	0.000350854	0.471	0.122935	0.0141649	1	0.06759
IL	ENSRNOG00000010624	Ap3b1	24024792	4566	chr2:24151916	2	24151916	C	G	0.253086	6.66321e-06	-0.587718	0.117068	0.000557464	1	-0.217634
IL	ENSRNOG00000010280	Pde8b	24923129	4014	chr2:25236682	2	25236682	A	G	0.234568	0.000339651	-0.560766	0.145973	0.0178466	1	-0.200652
IL	ENSRNOG00000017890	Crhbp	25153335	3880	chr2:25085617	2	25085617	C	T	0.185185	1.47643e-06	0.623556	0.114439	0.000161194	1	0.449711
IL	ENSRNOG00000048043	F2r	26135341	4602	chr2:26985112	2	26985112	T	G	0.530864	6.3482e-19	-1.01003	0.0728823	1.58617e-15	1	-0.736819
IL	ENSRNOG00000018193	Poc5	27000328	3800	chr2:27245700	2	27245700	C	A	0.54321	0.000101448	-0.621663	0.147424	0.00198665	1	-0.207644
IL	ENSRNOG00000015686	Cert1	27365149	3815	chr2:28032592	2	28032592	T	G	0.530864	2.08398e-09	-0.40765	0.0561189	1.3288e-07	1	-0.120255
IL	ENSRNOG00000025285	Gfm2	27949209	2759	chr2:27982218	2	27982218	G	C	0.54321	1.84865e-12	0.683597	0.0740711	9.99942e-11	1	0.367867
IL	ENSRNOG00000025274	Hexb	28003187	2670	chr2:27847035	2	27847035	T	C	0.54321	2.18557e-08	-0.67082	0.101366	8.04807e-07	1	-0.275559
IL	ENSRNOG00000017752	Mccc2	30246011	4176	chr2:30263957	2	30263957	T	C	0.771605	3.58309e-14	1.07538	0.10362	4.2152e-11	1	0.706251
IL	ENSRNOG00000017864	Bdp1	30340209	4193	chr2:30069226	2	30069226	A	G	0.864198	0.000381076	-0.234656	0.0616701	0.0110481	1	-0.159893
IL	ENSRNOG00000033693	AC135826.1	30458543	4374	chr2:30375602	2	30375602	A	G	0.845679	1.13489e-07	-0.765852	0.12425	1.02222e-05	1	-0.90257
IL	ENSRNOG00000027410	Ccdc125	30685841	4359	chr2:30998186	2	30998186	A	G	0.0308642	4.77581e-07	-2.11334	0.36554	4.46272e-05	1	-1.94374
IL	ENSRNOG00000027410	Ccdc125	30685841	4359	chr2:30750367	2	30750367	T	C	0.123457	0.000105902	0.925978	0.219908	0.00388717	2	0.125099
IL	ENSRNOG00000018746	Slc30a5	30846150	4269	chr2:30175870	2	30175870	T	C	0.0740741	1.89632e-05	-1.05463	0.223577	0.001378	1	-0.20654
IL	ENSRNOG00000011561	Nln	34185813	2058	chr2:33451516	2	33451516	T	C	0.462963	0.00424398	-0.428122	0.143013	0.0185339	1	-0.0938325
IL	ENSRNOG00000013252	Cwc27	34923025	1377	chr2:35869460	2	35869460	C	T	0.382716	0.00275666	-0.446717	0.141966	0.00782294	1	-0.162681
IL	ENSRNOG00000013372	Shisal2b	34963208	1375	chr2:34157537	2	34157537	A	T	0.506173	2.51611e-05	0.809371	0.174656	5.23755e-05	1	0.642102
IL	ENSRNOG00000013389	Rgs7bp	35104964	1280	chr2:34917877	2	34917877	A	G	0.518519	1.31348e-05	0.464942	0.0963768	2.29835e-05	1	0.354026
IL	ENSRNOG00000010254	Htr1a	36246629	908	chr2:36801552	2	36801552	A	G	0.623457	1.10095e-05	0.630445	0.129311	8.16947e-05	1	0.380713
IL	ENSRNOG00000050795	AABR07008016.1	38979021	2287	chr2:39140021	2	39140021	A	G	0.981481	0.000957823	1.79997	0.51339	0.0174383	1	1.71419
IL	ENSRNOG00000042536	Pde4d	40554147	2222	chr2:41467839	2	41467839	C	T	0.703704	0.000139165	0.228049	0.055351	0.00442288	1	0.123251
IL	ENSRNOG00000011623	Rab3c	41785793	2781	chr2:41711408	2	41711408	C	T	0.469136	0.000374483	0.190956	0.050112	0.0110556	1	0.139651
IL	ENSRNOG00000013555	Ankrd55	44096062	2465	chr2:43643874	2	43643874	G	A	0.746914	0.000625285	0.633593	0.173786	0.0181981	1	0.22106
IL	ENSRNOG00000013963	Il6st	44289394	2477	chr2:44477954	2	44477954	A	C	0.845679	0.000415568	-0.466528	0.123505	0.0109986	1	-0.170747
IL	ENSRNOG00000010461	Gpx8	44907031	2342	chr2:45104943	2	45104943	G	T	0.783951	0.00108098	-0.461283	0.133092	0.0198429	1	-0.24107
IL	ENSRNOG00000039582	RGD1561161	45168440	2373	chr2:45523064	2	45523064	C	T	0.882716	0.00125048	0.686941	0.201022	0.0202317	1	0.522946
IL	ENSRNOG00000061128	Pelo	47268626	2902	chr2:47280420	2	47280420	C	A	0.518519	0.000575528	-0.321349	0.0874963	0.0123348	1	-0.124
IL	ENSRNOG00000060329	Emb	49682856	2855	chr2:49505727	2	49505727	C	G	0.302469	2.23845e-05	-0.733432	0.157104	0.000696481	1	-0.319809
IL	ENSRNOG00000026842	Nnt	52282549	2628	chr2:52832418	2	52832418	G	C	0.987654	0.000660074	-2.02612	0.558433	0.01868	1	-0.361051
IL	ENSRNOG00000017581	RGD1306227	52333397	2577	chr2:51740429	2	51740429	T	C	0.419753	5.77137e-05	0.689527	0.157162	0.0021754	1	0.527482
IL	ENSRNOG00000053086	Selenop	53109685	3767	chr2:53400250	2	53400250	G	A	0.549383	1.94563e-05	0.450553	0.0956673	0.00148613	1	0.180595
IL	ENSRNOG00000043094	Oxct1	53859738	4373	chr2:54107262	2	54107262	A	G	0.45679	2.96586e-05	-0.468939	0.102264	0.00191638	1	-0.098916
IL	ENSRNOG00000001271	Card6	54824034	3870	chr2:54829444	2	54829444	A	T	0.253086	3.02047e-07	-0.828198	0.140549	3.69267e-05	1	-0.510832
IL	ENSRNOG00000012799	Prkaa1	54857689	3763	chr2:54475523	2	54475523	A	G	0.246914	0.00034605	-0.336585	0.0877515	0.012973	1	-0.200608
IL	ENSRNOG00000012058	Egflam	56679956	2961	chr2:56431808	2	56431808	C	T	0.17284	0.000220255	-0.596014	0.149835	0.00559437	1	-0.253678
IL	ENSRNOG00000042118	Cplane1	57276920	3296	chr2:57229589	2	57229589	C	T	0.518519	1.35156e-06	-0.255181	0.0466194	8.17059e-05	1	-0.21315
IL	ENSRNOG00000017876	Dnajc21	60446511	2141	chr2:60362892	2	60362892	C	T	0.141975	5.61947e-10	-1.01903	0.133638	7.02083e-08	1	-0.513412
IL	ENSRNOG00000018063	Rad1	60461552	2119	chr2:61378178	2	61378178	C	T	0.580247	1.8142e-11	-0.911299	0.106196	4.0536e-09	1	-0.61169
IL	ENSRNOG00000018865	Adamts12	61039054	1933	chr2:60323380	2	60323380	A	G	0.432099	0.000171943	0.448697	0.110658	0.00477813	1	0.416152
IL	ENSRNOG00000019023	Tars1	61414103	2042	chr2:61235192	2	61235192	T	A	0.574074	3.48815e-11	0.817265	0.0973182	4.19646e-09	1	0.154678
IL	ENSRNOG00000022929	Mtmr12	62236578	2876	chr2:63031539	2	63031539	G	A	0.0679012	6.82533e-06	-0.717438	0.143104	0.00041625	1	-0.299117
IL	ENSRNOG00000013140	Pdzd2	62634786	3094	chr2:63510253	2	63510253	T	G	0.901235	8.90814e-05	0.366165	0.0860278	0.00352667	1	0.151229
IL	ENSRNOG00000013451	Drosha	62887268	3124	chr2:62428617	2	62428617	G	A	0.746914	8.62631e-07	-0.41949	0.0749118	7.00254e-05	1	-0.107957
IL	ENSRNOG00000033837	Cdh9	66940058	5007	chr2:67225933	2	67225933	C	T	0.679012	5.59111e-05	0.443485	0.100863	0.00107841	1	0.263398
IL	ENSRNOG00000009771	Cdh10	69415058	5337	chr2:69792109	2	69792109	G	T	0.561728	0.00034892	-0.346295	0.0903446	0.00629758	1	-0.12444
IL	ENSRNOG00000026392	Cdh12	72006100	6855	chr2:71059847	2	71059847	A	G	0.345679	2.2341e-10	-0.616231	0.0781961	7.60016e-08	1	-0.488627
IL	ENSRNOG00000010535	Cdh18	74360623	4713	chr2:73929613	2	73929613	G	C	0.17284	0.000122437	-0.425143	0.102213	0.00290932	1	-0.189053
IL	ENSRNOG00000010960	Ankh	80131564	2625	chr2:79178640	2	79178640	A	G	0.561728	0.000252199	-0.347276	0.0882433	0.00221835	1	-0.0646147
IL	ENSRNOG00000012148	Trio	80667482	2327	chr2:79930224	2	79930224	A	C	0.339506	1.23233e-06	0.336622	0.0612075	1.28676e-05	1	0.0944575
IL	ENSRNOG00000048363	Dnah5	80948659	2471	chr2:80907550	2	80907550	G	A	0.339506	4.88177e-05	0.465555	0.104913	0.000814613	1	0.712054
IL	ENSRNOG00000010888	Ankrd33b	84437085	4376	chr2:84471984	2	84471984	A	G	0.462963	2.04181e-10	-0.651923	0.082464	1.15015e-07	1	-0.468831
IL	ENSRNOG00000009629	Car2	88113030	2498	chr2:87388892	2	87388892	A	T	0.969136	0.000134025	-0.851784	0.206162	0.00292559	1	-0.47738
IL	ENSRNOG00000010079	Ca3	88135411	2487	chr2:87712417	2	87712417	G	A	0.944444	7.94854e-06	-1.74612	0.351363	0.000234493	1	-5.30655
IL	ENSRNOG00000010891	Lrrcc1	88414013	3242	chr2:87663716	2	87663716	G	A	0.808642	2.2972e-06	0.591675	0.111134	6.91106e-05	1	0.455478
IL	ENSRNOG00000022511	tGap1	92549480	2548	chr2:92253855	2	92253855	G	A	0.697531	0.000248629	-0.410721	0.104246	0.00344527	1	-0.439117
IL	ENSRNOG00000009953	Snx16	93518807	3627	chr2:94298014	2	94298014	C	T	0.12963	0.000284937	0.554157	0.142198	0.00512993	1	0.186069
IL	ENSRNOG00000010805	Fabp4	93792602	3585	chr2:93236545	2	93236545	C	T	0.481481	1.11142e-12	-1.25086	0.132633	1.28671e-10	1	-2.53465
IL	ENSRNOG00000010805	Fabp4	93792602	3585	chr2:94293953	2	94293953	C	T	0.12963	0.00048188	-0.670384	0.179484	0.0128019	2	-0.189326
IL	ENSRNOG00000049075	Fabp5	93985379	3532	chr2:93980039	2	93980039	T	C	0.598765	8.76039e-06	-0.575476	0.116457	0.000273199	1	-0.297486
IL	ENSRNOG00000012095	Pkia	96668223	4358	chr2:96731656	2	96731656	G	C	0.345679	0.000928477	0.176551	0.0502089	0.0172531	1	0.0708301
IL	ENSRNOG00000009730	Cyp7b1	102871258	2844	chr2:101990173	2	101990173	G	T	0.722222	0.00157313	0.564394	0.168988	0.0133289	1	0.23311
IL	ENSRNOG00000013038	AABR07009572.1	103750788	3393	chr2:102990566	2	102990566	C	T	0.734568	1.7564e-05	-0.817706	0.17253	0.000366148	1	-0.776884
IL	ENSRNOG00000000082	Hltf	104854573	3147	chr2:105226409	2	105226409	A	C	0.425926	2.08828e-06	-0.458244	0.085638	9.81551e-05	1	-0.242109
IL	ENSRNOG00000011146	Gyg1	104958035	3051	chr2:105010066	2	105010066	C	T	0.432099	0.000141724	-0.546168	0.132744	0.00347086	1	-0.120259
IL	ENSRNOG00000032576	Nlgn1	111793327	2293	chr2:112509589	2	112509589	A	G	0.62963	4.8817e-05	-0.246731	0.0556012	0.00048596	1	-0.0994494
IL	ENSRNOG00000013313	Nceh1	112868708	2892	chr2:113185268	2	113185268	T	C	0.796296	0.00146105	0.370691	0.110165	0.0147046	1	0.0614031
IL	ENSRNOG00000028097	Slc7a14	115678345	2358	chr2:115440592	2	115440592	C	T	0.666667	3.82908e-06	-0.303543	0.0586124	9.17336e-05	1	-0.13014
IL	ENSRNOG00000009899	Skil	115891098	2989	chr2:116268590	2	116268590	T	C	0.734568	0.000173085	-0.308801	0.0761956	0.00537113	1	-0.0900972
IL	ENSRNOG00000027971	Lrrc31	116313592	3894	chr2:116268823	2	116268823	T	C	0.734568	7.59114e-07	-1.04686	0.185759	5.59564e-05	1	-1.28155
IL	ENSRNOG00000023908	Egfem1	116970345	3322	chr2:116731865	2	116731865	A	C	0.191358	6.80861e-10	-1.02182	0.134941	2.19826e-07	1	-1.51282
IL	ENSRNOG00000011057	Mfn1	118929739	3864	chr2:119014986	2	119014986	T	C	0.858025	1.68929e-05	-0.462654	0.0973825	0.000720732	1	-0.179061
IL	ENSRNOG00000011211	Pex5l	119537838	4270	chr2:119641535	2	119641535	T	C	0.716049	5.14629e-08	0.385916	0.0604688	4.64215e-06	1	0.222086
IL	ENSRNOG00000011440	Ccdc39	120316601	4418	chr2:121221956	2	121221956	G	A	0.654321	5.16019e-07	0.399431	0.0695454	4.19378e-05	1	0.243065
IL	ENSRNOG00000013293	Mccc1	122690616	3304	chr2:122790739	2	122790739	A	G	0.290123	1.90534e-08	-1.99467	0.298631	9.23724e-07	1	-0.31758
IL	ENSRNOG00000013293	Mccc1	122690616	3304	chr2:122908027	2	122908027	T	G	0.277778	0.000564321	1.11557	0.302817	0.011562	2	-0.25541
IL	ENSRNOG00000014178	Acad9	122782061	3238	chr2:122994575	2	122994575	A	G	0.277778	6.90156e-14	0.935901	0.091899	2.1705e-11	1	0.305667
IL	ENSRNOG00000014414	Qrfpr	122949242	3183	chr2:122913856	2	122913856	C	T	0.376543	1.64897e-20	1.33392	0.0880937	7.0942e-17	1	4.13616
IL	ENSRNOG00000014453	Anxa5	123193131	3271	chr2:123174443	2	123174443	A	G	0.234568	0.00150259	-0.305851	0.0911522	0.0173794	1	-0.0704349
IL	ENSRNOG00000015816	Bbs7	123323171	3029	chr2:123303534	2	123303534	C	T	0.648148	0.000113025	-0.417342	0.0997508	0.00167142	1	-0.154697
IL	ENSRNOG00000016070	Trpc3	123407497	3118	chr2:123151287	2	123151287	A	C	0.641975	1.78795e-10	-0.898658	0.113147	1.83557e-08	1	-0.463264
IL	ENSRNOG00000026162	Cetn4	124047045	2605	chr2:123234764	2	123234764	T	C	0.407407	0.00121347	-0.458747	0.133851	0.013176	1	-0.840693
IL	ENSRNOG00000007510	Bbs12	124054283	2583	chr2:123122070	2	123122070	A	G	0.234568	1.71433e-13	-1.20864	0.12188	2.88493e-11	1	-1.47532
IL	ENSRNOG00000010534	Ankrd50	125323455	2251	chr2:125213958	2	125213958	T	G	0.512346	3.64843e-11	-0.6717	0.0801047	2.88219e-09	1	-0.238018
IL	ENSRNOG00000010819	Hspa4l	127625684	2799	chr2:127375660	2	127375660	A	G	0.537037	0.00122042	0.278669	0.0813539	0.0124735	1	0.076982
IL	ENSRNOG00000014051	Pgrmc2	128002006	2129	chr2:127398753	2	127398753	G	C	0.555556	0.000213019	-0.325679	0.0816601	0.00281712	1	-0.110497
IL	ENSRNOG00000014066	Jade1	128461225	1285	chr2:129236818	2	129236818	G	A	0.290123	0.000731857	-0.392184	0.109105	0.00719765	1	-0.118157
IL	ENSRNOG00000014139	Sclt1	128675409	1183	chr2:129049383	2	129049383	G	A	0.135802	0.000195099	0.786163	0.195778	0.00212046	1	0.283705
IL	ENSRNOG00000052002	AABR07010468.1	136992194	2772	chr2:136575831	2	136575831	T	A	0.444444	2.36271e-08	-0.92785	0.14066	2.73915e-07	1	-0.733632
IL	ENSRNOG00000010210	Slc7a11	139528163	4241	chr2:139516173	2	139516173	G	T	0.882716	1.09181e-09	-1.02641	0.13792	1.47495e-07	1	-0.506161
IL	ENSRNOG00000011923	Mgarp	140453108	3933	chr2:140672908	2	140672908	G	A	0.246914	0.000206559	0.773991	0.193603	0.00514886	1	1.00958
IL	ENSRNOG00000038218	Ndufc1	140464608	3932	chr2:140455969	2	140455969	C	A	0.746914	1.51591e-06	0.339637	0.0624175	7.84611e-05	1	0.274368
IL	ENSRNOG00000013660	Cog6	142235067	2484	chr2:142505409	2	142505409	T	C	0.0864198	6.82133e-05	0.917703	0.211594	0.00104006	1	0.152998
IL	ENSRNOG00000021670	Frem2	142885605	1922	chr2:142349282	2	142349282	T	G	0.975309	0.00154087	-1.28186	0.383004	0.0143535	1	-0.977494
IL	ENSRNOG00000059480	Supt20h	143892568	2120	chr2:144718454	2	144718454	A	T	0.691358	0.000140361	-0.424154	0.103014	0.00106877	1	-0.0956463
IL	ENSRNOG00000051623	Exosc8	143931941	2099	chr2:143821102	2	143821102	T	C	0.302469	1.42933e-07	0.826581	0.135504	1.72439e-06	1	0.375116
IL	ENSRNOG00000056028	Rfxap	144007637	1878	chr2:143821102	2	143821102	T	C	0.302469	8.42307e-05	0.726876	0.170095	0.000683707	1	0.669549
IL	ENSRNOG00000000091	Smad9	144191847	1643	chr2:144805616	2	144805616	T	G	0.703704	1.47211e-06	-0.863758	0.158498	9.36237e-06	1	-0.322769
IL	ENSRNOG00000014052	Ccna1	144467913	1598	chr2:145456068	2	145456068	G	C	0.290123	0.000311642	-3.76041	0.970572	0.00235209	1	-0.268909
IL	ENSRNOG00000014052	Ccna1	144467913	1598	chr2:145427230	2	145427230	G	C	0.283951	0.00230473	3.13031	0.974462	0.0140685	2	-0.215762
IL	ENSRNOG00000032922	Dclk1	144646309	1661	chr2:143830425	2	143830425	G	A	0.697531	1.81585e-05	-0.338368	0.0715399	3.03855e-05	1	-0.106172
IL	ENSRNOG00000010680	Med12l	149213135	1821	chr2:148625081	2	148625081	G	A	0.135802	0.000243407	-0.343356	0.0870014	0.00246327	1	-0.219094
IL	ENSRNOG00000013872	P2ry14	149347797	1818	chr2:150278272	2	150278272	A	C	0.123457	0.000301984	0.781474	0.201475	0.00271474	1	0.597898
IL	ENSRNOG00000029756	P2ry13	149432107	1929	chr2:149657508	2	149657508	C	G	0.0864198	0.000126845	1.10742	0.266943	0.00130946	1	0.634613
IL	ENSRNOG00000013902	P2ry12	149444549	1956	chr2:149647766	2	149647766	G	A	0.87037	7.70293e-12	-1.18475	0.134281	3.64574e-10	1	-0.851776
IL	ENSRNOG00000014039	Sucnr1	150211899	1905	chr2:149647766	2	149647766	G	A	0.87037	3.64118e-06	1.2893	0.248269	7.31561e-05	1	4.07171
IL	ENSRNOG00000014793	Gpr149	152911554	2204	chr2:152202453	2	152202453	T	G	0.364198	0.00461789	-0.509703	0.172014	0.0193677	1	-0.406196
IL	ENSRNOG00000009514	Mme	153803350	2041	chr2:153630744	2	153630744	A	T	0.308642	1.51654e-09	-1.00024	0.136058	1.97364e-08	1	-0.920494
IL	ENSRNOG00000010268	Vom2r44	154604833	1624	chr2:154771963	2	154771963	G	A	0.283951	7.06522e-19	1.22702	0.0887743	1.16911e-17	1	4.99612
IL	ENSRNOG00000042535	AABR07010907.1	155076465	1662	chr2:154816151	2	154816151	C	T	0.716049	0.000250842	-0.686125	0.17427	0.00183004	1	-2.02292
IL	ENSRNOG00000011148	Ssr3	156014528	1078	chr2:156011043	2	156011043	C	T	0.327161	1.60641e-21	-0.942191	0.0588901	8.44618e-21	1	-0.522293
IL	ENSRNOG00000012427	Veph1	158156445	2431	chr2:157714390	2	157714390	T	G	0.876543	8.23749e-12	-1.77008	0.199961	2.22866e-09	1	-1.04074
IL	ENSRNOG00000012427	Veph1	158156445	2431	chr2:158001287	2	158001287	T	G	0.654321	0.000413515	0.543533	0.143631	0.00784205	2	0.15763
IL	ENSRNOG00000012827	Mlf1	164549456	2214	chr2:164663426	2	164663426	G	C	0.314815	3.56114e-06	-0.793535	0.152618	0.000162074	1	-1.3397
IL	ENSRNOG00000012873	Gfm1	164601587	2241	chr2:164703970	2	164703970	A	G	0.17284	0.0002118	0.682931	0.17116	0.00490544	1	0.190927
IL	ENSRNOG00000045814	Rabif	165805145	2614	chr2:165375496	2	165375496	A	T	0.623457	0.000176991	0.392991	0.0971349	0.00456791	1	0.194623
IL	ENSRNOG00000046168	Ppm1l	166140113	2702	chr2:165483917	2	165483917	A	G	0.320988	1.62457e-08	0.605236	0.0903419	8.45861e-07	1	0.184702
IL	ENSRNOG00000012019	B3galnt1	166255303	2726	chr2:166226213	2	166226213	C	T	0.660494	4.29653e-08	-0.699288	0.108724	1.73247e-06	1	-0.176745
IL	ENSRNOG00000009388	Sptssb	166682326	2709	chr2:165865956	2	165865956	T	C	0.388889	6.77499e-08	-0.910169	0.144328	3.27135e-06	1	-0.661835
IL	ENSRNOG00000009821	Slitrk3	170460755	2758	chr2:169987240	2	169987240	G	A	0.0555556	0.00155922	0.675708	0.202135	0.00242293	1	0.311173
IL	ENSRNOG00000024213	Golim4	174413237	1948	chr2:173778569	2	173778569	C	T	0.950617	0.000196543	-1.16229	0.28961	0.000483297	1	-0.432401
IL	ENSRNOG00000010081	Tmem144	178616720	1768	chr2:179535897	2	179535897	C	T	0.0432099	0.00017811	2.24145	0.554283	0.00104064	1	0.708183
IL	ENSRNOG00000061272	AABR07011996.1	180878154	3820	chr2:181519797	2	181519797	T	C	0.987654	0.00051687	-3.25185	0.87712	0.0141391	1	-0.895944
IL	ENSRNOG00000012060	Gucy1b1	181026025	3995	chr2:181569945	2	181569945	A	G	0.0740741	6.25267e-05	0.52507	0.120338	0.00188856	1	0.142102
IL	ENSRNOG00000049213	Npy2r	181531979	3900	chr2:181605217	2	181605217	C	T	0.419753	1.77552e-09	-0.543894	0.0744231	2.71981e-07	1	-0.635479
IL	ENSRNOG00000009465	Sfrp2	182723855	2510	chr2:182326650	2	182326650	A	C	0.407407	1.87214e-11	-1.0462	0.122042	4.20716e-09	1	-1.17166
IL	ENSRNOG00000024733	Mnd1	183128933	1603	chr2:182961510	2	182961510	T	A	0.222222	9.7755e-09	1.09506	0.160119	7.58626e-07	1	2.12325
IL	ENSRNOG00000010124	Trim2	183213229	1461	chr2:183059886	2	183059886	G	A	0.407407	1.32844e-12	-0.399424	0.04284	2.99158e-10	1	-0.134849
IL	ENSRNOG00000048421	Crabp2	184882970	1442	chr2:185482523	2	185482523	T	C	0.197531	0.000721314	-0.771595	0.214374	0.00805099	1	-1.1496
IL	ENSRNOG00000016550	Dclk2	186245772	1809	chr2:185549789	2	185549789	T	C	0.808642	0.000275939	-0.562961	0.144084	0.00280948	1	-0.128507
IL	ENSRNOG00000016164	Fcrl2	186606173	1610	chr2:186761311	2	186761311	A	G	0.895062	0.00135623	0.962763	0.284003	0.0143998	1	4.99091
IL	ENSRNOG00000057702	Insrr	187162018	1756	chr2:187452133	2	187452133	A	C	0.141975	7.9531e-07	1.40136	0.249239	1.35863e-05	1	2.42645
IL	ENSRNOG00000020420	Pklr	188449211	1110	chr2:187453429	2	187453429	C	T	0.851852	0.00214828	0.646784	0.20004	0.0174739	1	0.694092
IL	ENSRNOG00000020573	Efna1	188596223	1104	chr2:188483606	2	188483606	G	A	0.851852	0.00156945	-0.781598	0.233967	0.00853246	1	-0.612757
IL	ENSRNOG00000020621	Dcst1	188688081	1015	chr2:189309026	2	189309026	C	T	0.469136	0.00306862	0.534678	0.171978	0.0164	1	0.848942
IL	ENSRNOG00000042561	Cks1b	188745145	966	chr2:188750503	2	188750503	C	A	0.154321	0.00104828	0.862538	0.248133	0.0059707	1	0.448555
IL	ENSRNOG00000020657	Shc1	188745504	967	chr2:188483606	2	188483606	G	A	0.851852	5.25932e-08	-1.0363	0.162529	3.68031e-07	1	-0.497582
IL	ENSRNOG00000020791	Ube2q1	189106040	995	chr2:189622377	2	189622377	C	T	0.462963	4.44805e-09	-0.57799	0.0819207	4.79325e-08	1	-0.120657
IL	ENSRNOG00000020811	Il6r	189254629	960	chr2:189059828	2	189059828	C	T	0.518519	3.27921e-08	-0.50232	0.0772066	4.15182e-07	1	-0.402832
IL	ENSRNOG00000017990	Ubap2l	189400324	961	chr2:188733739	2	188733739	A	G	0.154321	0.00239759	0.432789	0.135447	0.0153201	1	0.0914574
IL	ENSRNOG00000017441	Tpm3	189423560	967	chr2:189097201	2	189097201	G	T	0.512346	1.41283e-06	-0.412267	0.0754899	1.43303e-05	1	-0.0832096
IL	ENSRNOG00000014684	Npr1	189856091	919	chr2:188893600	2	188893600	C	T	0.154321	8.05695e-05	0.843166	0.196688	0.00030095	1	0.267806
IL	ENSRNOG00000012760	Chtop	189899326	957	chr2:189121411	2	189121411	C	T	0.469136	4.09282e-06	0.44985	0.0871831	1.65527e-05	1	0.149976
IL	ENSRNOG00000012053	S100a16	189922997	994	chr2:190909591	2	190909591	C	G	0.549383	9.37854e-05	0.249911	0.0589312	0.000347171	1	0.222117
IL	ENSRNOG00000056746	Tchh	193778043	46	chr2:194120929	2	194120929	C	G	0.981481	0.00165855	-1.71452	0.516128	0.00483947	1	-0.861944
IL	ENSRNOG00000057194	Tars2	197878143	777	chr2:198740472	2	198740472	G	A	0.358025	0.000314275	-0.34333	0.0888038	0.00142869	1	-0.0648924
IL	ENSRNOG00000047898	Hist2h2aa3	198382191	2062	chr2:198456070	2	198456070	G	A	0.592593	0.000459162	0.41818	0.11165	0.0132808	1	0.173431
IL	ENSRNOG00000052555	Hist2h2aa2	198388810	2070	chr2:198456070	2	198456070	G	A	0.592593	0.000442947	0.415952	0.110714	0.0129228	1	0.173431
IL	ENSRNOG00000032224	RGD1562378	198412351	2088	chr2:198499985	2	198499985	C	T	0.592593	0.000174245	-0.643808	0.158939	0.00534854	1	-1.10173
IL	ENSRNOG00000021209	Polr3gl	198719203	2698	chr2:198456070	2	198456070	G	A	0.592593	0.000551405	0.449586	0.121953	0.0172231	1	0.222717
IL	ENSRNOG00000025108	Ankrd35	198797160	2929	chr2:199072339	2	199072339	A	T	0.339506	1.05113e-05	-0.654283	0.133832	0.000724179	1	-0.394933
IL	ENSRNOG00000033560	Polr3c	198852162	3063	chr2:199096565	2	199096565	T	C	0.0925926	9.2588e-06	-1.19212	0.242029	0.000639175	1	-0.351234
IL	ENSRNOG00000000095	Gpr89b	199038703	3464	chr2:198979732	2	198979732	A	G	0.327161	6.63341e-05	-0.572201	0.131676	0.00358103	1	-0.184889
IL	ENSRNOG00000018076	Fmo5	199796882	3754	chr2:199769211	2	199769211	C	T	0.555556	1.06994e-16	-1.32076	0.108563	6.75787e-13	1	-1.84096
IL	ENSRNOG00000018166	Prkab2	199831991	3768	chr2:200057678	2	200057678	G	T	0.790123	8.1382e-05	0.612154	0.142901	0.00450339	1	0.199557
IL	ENSRNOG00000018220	Pde4dip	200003444	3496	chr2:200057600	2	200057600	C	T	0.209877	2.41531e-09	-0.535948	0.0741959	7.14786e-07	1	-0.152414
IL	ENSRNOG00000018673	Sec22b	200076055	3388	chr2:199662277	2	199662277	A	C	0.203704	2.07063e-06	-0.639734	0.119502	0.000204268	1	-0.152188
IL	ENSRNOG00000018835	Notch2	200187180	3093	chr2:200036304	2	200036304	T	C	0.191358	8.79961e-05	0.47199	0.110794	0.00390704	1	0.294749
IL	ENSRNOG00000019328	Phgdh	200513565	2774	chr2:200475567	2	200475567	T	C	0.487654	4.59118e-11	0.632341	0.0756125	9.87608e-09	1	0.370724
IL	ENSRNOG00000019328	Phgdh	200513565	2774	chr2:201048715	2	201048715	G	T	0.179012	7.0107e-05	0.388159	0.0895108	0.00312053	2	0.310652
IL	ENSRNOG00000048181	Zfp697	200572503	2919	chr2:200740286	2	200740286	T	G	0.5	0.000586988	0.389942	0.106358	0.0170419	1	0.230616
IL	ENSRNOG00000049090	LOC102550892	200603427	2928	chr2:200740286	2	200740286	T	G	0.5	0.000578542	0.393128	0.10709	0.0169054	1	0.230616
IL	ENSRNOG00000019670	Wdr3	202470400	3220	chr2:201518030	2	201518030	A	G	0.567901	0.000239719	-0.38988	0.0986704	0.00947637	1	-0.106144
IL	ENSRNOG00000019754	Gdap2	202470488	3219	chr2:201470658	2	201470658	A	G	0.58642	1.32794e-05	-0.700432	0.145287	0.000949884	1	-0.147642
IL	ENSRNOG00000015222	Tent5c	202816563	3991	chr2:202010589	2	202010589	A	G	0.716049	0.000182099	0.71816	0.177894	0.00766272	1	0.927584
IL	ENSRNOG00000015347	Trim45	203301839	4496	chr2:202475867	2	202475867	G	A	0.395062	1.10637e-17	-1.11236	0.0862292	1.48226e-13	1	-1.40294
IL	ENSRNOG00000057761	Ttf2	203350737	4502	chr2:202981220	2	202981220	C	T	0.592593	0.000113931	0.469887	0.112375	0.00534132	1	0.326252
IL	ENSRNOG00000015655	Ptgfrn	203494392	4355	chr2:204078636	2	204078636	T	C	0.462963	1.45217e-06	-0.286919	0.0526121	0.000184087	1	-0.163069
IL	ENSRNOG00000030019	Atp1a1	204032024	4299	chr2:204349172	2	204349172	T	G	0.703704	2.29189e-05	-0.268218	0.0575385	0.00173557	1	-0.092921
IL	ENSRNOG00000054375	Nhlh2	204427609	4181	chr2:204301185	2	204301185	G	A	0.364198	2.35664e-10	0.935382	0.118918	2.82732e-07	1	1.51221
IL	ENSRNOG00000016477	Vangl1	204625744	3813	chr2:204585047	2	204585047	T	G	0.425926	2.66966e-05	-0.533441	0.115548	0.00182051	1	-0.196355
IL	ENSRNOG00000017502	Sike1	205488183	3123	chr2:205982439	2	205982439	C	T	0.753086	2.81718e-05	0.675915	0.146913	0.000937612	1	0.149894
IL	ENSRNOG00000061058	Csde1	205525205	3072	chr2:206086631	2	206086631	C	A	0.740741	2.14694e-07	0.508742	0.0849697	1.20385e-05	1	0.21166
IL	ENSRNOG00000023079	Nras	205553164	2982	chr2:206099924	2	206099924	T	C	0.259259	0.000304476	0.368764	0.0951363	0.00726816	1	0.0292788
IL	ENSRNOG00000018946	Trim33	205783253	2936	chr2:205495067	2	205495067	A	G	0.388889	0.000780483	0.299795	0.0838942	0.0139053	1	0.115036
IL	ENSRNOG00000019163	Syt6	206064180	2870	chr2:205096514	2	205096514	C	T	0.555556	3.23416e-05	-0.4115	0.0902417	0.000693263	1	-0.192371
IL	ENSRNOG00000019211	Olfml3	206222249	2862	chr2:205443921	2	205443921	A	G	0.58642	0.000383948	0.503822	0.132493	0.00519687	1	0.436768
IL	ENSRNOG00000019455	Ap4b1	206293721	2943	chr2:206404548	2	206404548	G	A	0.12963	8.84748e-05	-0.828699	0.194602	0.00158981	1	-0.211319
IL	ENSRNOG00000019614	Ptpn22	206342067	2941	chr2:207003782	2	207003782	G	T	0.617284	0.000399416	-0.590989	0.155932	0.00712981	1	-1.11834
IL	ENSRNOG00000019785	Phtf1	206454209	2883	chr2:206085721	2	206085721	A	T	0.592593	0.000431966	-0.468262	0.124372	0.00700566	1	-0.103794
IL	ENSRNOG00000014002	St7l	207350814	2531	chr2:206917784	2	206917784	A	C	0.259259	4.35878e-16	-1.19663	0.102082	9.65832e-14	1	-0.488952
IL	ENSRNOG00000014385	Wnt2b	207455259	2369	chr2:207003782	2	207003782	G	T	0.617284	0.000736642	0.528567	0.147134	0.01276	1	1.01809
IL	ENSRNOG00000017874	Cd53	209537088	2407	chr2:209130433	2	209130433	T	C	0.358025	0.00239404	0.451618	0.141317	0.0157691	1	0.194262
IL	ENSRNOG00000062002	Kcna3	209766513	2084	chr2:210285251	2	210285251	G	A	0.302469	0.000631322	-0.250428	0.0687478	0.00553647	1	-0.219488
IL	ENSRNOG00000018236	Cym	209973206	1607	chr2:209852691	2	209852691	T	C	0.376543	2.17075e-17	-1.2357	0.0974555	1.07556e-15	1	-3.20561
IL	ENSRNOG00000020360	Clcc1	211450485	1597	chr2:211790166	2	211790166	A	G	0.734568	7.4256e-13	1.12467	0.118499	9.83568e-11	1	0.348233
IL	ENSRNOG00000028025	Aknad1	211546561	1603	chr2:211583195	2	211583195	A	G	0.395062	0.000261371	-0.603894	0.153889	0.00351711	1	-1.13542
IL	ENSRNOG00000020392	Stxbp3	211638789	1740	chr2:211631630	2	211631630	G	A	0.265432	5.22186e-12	-1.03556	0.115924	5.38361e-10	1	-0.448736
IL	ENSRNOG00000027540	Fam102b	211831637	1753	chr2:211592718	2	211592718	T	A	0.345679	0.000246004	0.417531	0.105885	0.00416544	1	0.371706
IL	ENSRNOG00000020470	Slc25a24	211930327	1884	chr2:211762870	2	211762870	A	G	0.54321	0.000755507	0.497452	0.138792	0.0124466	1	0.233746
IL	ENSRNOG00000020485	Vav3	212247452	1891	chr2:211585522	2	211585522	T	C	0.395062	0.00150012	0.403689	0.120291	0.0206229	1	0.179633
IL	ENSRNOG00000033529	Amy1a	216443519	2516	chr2:216414190	2	216414190	G	A	0.802469	6.61494e-09	0.929243	0.133774	1.24462e-07	1	2.09339
IL	ENSRNOG00000017969	Olfm3	217963457	2480	chr2:217774679	2	217774679	A	G	0.283951	1.40211e-11	-0.543876	0.0628481	1.03439e-09	1	-0.373418
IL	ENSRNOG00000013683	S1pr1	218658762	1433	chr2:218988110	2	218988110	G	T	0.5	8.01105e-05	0.378444	0.0882454	0.00190063	1	0.0988938
IL	ENSRNOG00000013719	Dph5	218834035	1350	chr2:218845975	2	218845975	G	A	0.882716	0.000162242	-0.960559	0.23585	0.0032057	1	-0.340589
IL	ENSRNOG00000026953	Gpr88	219262902	2046	chr2:219940666	2	219940666	A	G	0.623457	0.00053282	0.257084	0.0695269	0.0154545	1	0.143523
IL	ENSRNOG00000014575	Rtca	219558676	2193	chr2:219754822	2	219754822	A	T	0.308642	7.7252e-12	0.588095	0.0666616	5.27624e-09	1	0.270828
IL	ENSRNOG00000016872	Plppr4	220298246	2365	chr2:220756019	2	220756019	G	A	0.617284	0.000167935	0.272919	0.0671868	0.00532308	1	0.0916362
IL	ENSRNOG00000017077	Snx7	221099739	1786	chr2:221141108	2	221141108	A	T	0.382716	1.16446e-06	0.487783	0.0884369	7.20863e-05	1	0.165913
IL	ENSRNOG00000017105	Dpyd	221823688	600	chr2:222317711	2	222317711	T	C	0.444444	4.64308e-10	-0.578464	0.0753396	1.73484e-08	1	-0.566584
IL	ENSRNOG00000011559	Cnn3	225005020	4299	chr2:225010924	2	225010924	A	G	0.654321	8.64524e-08	-0.618491	0.0991333	1.58092e-05	1	-0.175005
IL	ENSRNOG00000011800	F3	225310625	4543	chr2:225251505	2	225251505	A	C	0.641975	1.36864e-08	0.703594	0.10429	4.29732e-06	1	0.338203
IL	ENSRNOG00000015353	Prss12	227657984	3064	chr2:227745323	2	227745323	C	T	0.574074	5.3908e-13	-0.753116	0.078585	1.96853e-10	1	-0.736858
IL	ENSRNOG00000009433	Mcub	230273710	1555	chr2:230313807	2	230313807	G	A	0.327161	5.13591e-08	-0.884784	0.138624	6.78206e-07	1	-1.61106
IL	ENSRNOG00000023373	Sec24b	230356920	1472	chr2:230318171	2	230318171	T	C	0.802469	0.000167031	0.596655	0.146824	0.00153111	1	0.280243
IL	ENSRNOG00000036980	Zgrf1	231884338	1380	chr2:231885127	2	231885127	A	T	0.740741	1.82381e-06	-0.776508	0.144086	3.23301e-05	1	-0.910827
IL	ENSRNOG00000051854	Enpep	233743867	708	chr2:233500192	2	233500192	A	T	0.518519	0.000583526	0.441101	0.120248	0.00362828	1	0.443624
IL	ENSRNOG00000050706	Col25a1	235596124	2775	chr2:235521910	2	235521910	C	T	0.703704	3.28213e-05	0.306519	0.0672838	0.0012851	1	0.330844
IL	ENSRNOG00000023322	Ostc	235831671	2726	chr2:235880246	2	235880246	G	T	0.487654	7.50806e-06	-0.373338	0.0748777	0.000350433	1	-0.204594
IL	ENSRNOG00000010697	Hadh	236395068	3210	chr2:236369731	2	236369731	G	C	0.308642	8.00987e-07	-0.753729	0.134102	4.55588e-05	1	-0.323429
IL	ENSRNOG00000011284	Sgms2	236480503	3418	chr2:236507303	2	236507303	T	G	0.617284	1.71765e-13	-1.18542	0.119545	5.30391e-11	1	-1.69397
IL	ENSRNOG00000011311	Papss1	236605696	3575	chr2:236871515	2	236871515	C	T	0.697531	2.17326e-06	0.448899	0.0840687	0.000115117	1	0.142085
IL	ENSRNOG00000011360	Dkk2	237148942	3570	chr2:237743029	2	237743029	A	G	0.623457	0.000230869	-0.42764	0.107905	0.00358318	1	-0.321556
IL	ENSRNOG00000011454	Tbck	237751655	2668	chr2:237890895	2	237890895	C	T	0.802469	0.00118617	0.45485	0.13242	0.0104815	1	0.156942
IL	ENSRNOG00000052873	Npnt	238068695	1969	chr2:237069391	2	237069391	A	T	0.703704	0.00232438	0.49664	0.154908	0.0180445	1	1.00012
IL	ENSRNOG00000045764	Cxxc4	239415047	1394	chr2:239346905	2	239346905	G	A	0.54321	4.49001e-05	0.354643	0.0794721	0.000520301	1	0.111682
IL	ENSRNOG00000042985	Slc9b1	240527131	2483	chr2:240761806	2	240761806	C	T	0.401235	2.69963e-09	0.964222	0.134054	2.71698e-07	1	1.46525
IL	ENSRNOG00000048258	Cisd2	240611561	2531	chr2:240432398	2	240432398	A	G	0.567901	0.000190211	-0.386443	0.096047	0.00688927	1	-0.146343
IL	ENSRNOG00000052247	Manba	240668196	2578	chr2:240690014	2	240690014	C	T	0.518519	1.03134e-07	0.906531	0.146445	8.79433e-06	1	0.281336
IL	ENSRNOG00000009882	Ppp3ca	241909833	4141	chr2:242339784	2	242339784	G	A	0.0925926	6.58705e-05	-0.58935	0.135556	0.00439189	1	-0.156958
IL	ENSRNOG00000022910	Emcn	242634400	5270	chr2:242373506	2	242373506	A	G	0.512346	6.62224e-10	-0.800215	0.105569	3.54464e-07	1	-0.608712
IL	ENSRNOG00000060107	Dnajb14	243018976	5406	chr2:243484959	2	243484959	A	T	0.765432	9.05673e-05	0.301255	0.0708612	0.00529563	1	0.24261
IL	ENSRNOG00000011025	Trmt10a	243422812	5853	chr2:243064573	2	243064573	A	C	0.037037	3.36904e-07	2.31431	0.393636	6.92379e-05	1	0.538153
IL	ENSRNOG00000011025	Trmt10a	243422812	5853	chr2:243243542	2	243243542	T	C	0.277778	0.00030243	0.74753	0.192467	0.0142449	2	0.0770471
IL	ENSRNOG00000052343	Eif4e	243820662	5633	chr2:242899207	2	242899207	C	T	0.0617284	0.000370094	0.418771	0.109789	0.0154215	1	0.132665
IL	ENSRNOG00000015913	Tspan5	244058187	5393	chr2:243572415	2	243572415	G	C	0.475309	6.8931e-07	-0.341954	0.0603883	9.18468e-05	1	-0.0889247
IL	ENSRNOG00000015987	Rap1gds1	244370984	4863	chr2:244891054	2	244891054	C	T	0.493827	4.24087e-05	-0.272438	0.0608188	0.00283557	1	-0.115235
IL	ENSRNOG00000009205	Lmo4	250241674	5374	chr2:250200276	2	250200276	G	C	0.401235	1.84365e-11	-0.453486	0.0528738	5.12922e-08	1	-0.227197
IL	ENSRNOG00000012957	Sh3glb1	250744197	5803	chr2:250400100	2	250400100	A	C	0.444444	3.06343e-06	0.705676	0.134611	0.000654538	1	0.193746
IL	ENSRNOG00000060831	Clca1	250923745	5943	chr2:250881872	2	250881872	G	A	0.228395	8.42931e-05	0.742088	0.173664	0.00927342	1	1.26431
IL	ENSRNOG00000014059	Odf2l	250995518	6049	chr2:251091257	2	251091257	T	C	0.67284	0.000184289	-0.470761	0.116719	0.0190553	1	-0.299749
IL	ENSRNOG00000014613	Ddah1	251634432	6272	chr2:251398546	2	251398546	G	A	0.216049	4.29761e-05	-0.488464	0.109141	0.00551315	1	-0.195286
IL	ENSRNOG00000042389	Bcl10	251805393	6405	chr2:251863172	2	251863172	C	G	0.574074	1.45219e-12	0.845124	0.0908925	4.83175e-09	1	0.364211
IL	ENSRNOG00000026186	Syde2	251863070	6059	chr2:251610517	2	251610517	G	A	0.253086	1.83339e-08	0.690571	0.103594	9.06731e-06	1	0.544048
IL	ENSRNOG00000014893	Wdr63	251970769	5760	chr2:251933771	2	251933771	A	G	0.302469	2.39476e-07	0.938054	0.15747	7.00609e-05	1	1.33031
IL	ENSRNOG00000033940	Adgrl4	256609788	5095	chr2:255946780	2	255946780	C	T	0.530864	0.000226601	-0.464969	0.117152	0.0115267	1	-0.300974
IL	ENSRNOG00000042152	Gipc2	257376551	3532	chr2:258376530	2	258376530	T	C	0.419753	0.000549345	-0.577666	0.156644	0.017799	1	-0.266943
IL	ENSRNOG00000013011	Dnajb4	257425243	3556	chr2:257307587	2	257307587	T	C	0.512346	3.13772e-05	-0.337903	0.0739567	0.0014775	1	-0.128435
IL	ENSRNOG00000042359	Pigk	257911127	3707	chr2:257306723	2	257306723	C	T	0.925926	8.7351e-06	-1.12621	0.227869	0.000350387	1	-0.344288
IL	ENSRNOG00000049676	St6galnac5	258052836	3632	chr2:258049827	2	258049827	A	G	0.925926	2.8874e-05	-0.91844	0.199943	0.000868771	1	-0.217917
IL	ENSRNOG00000032660	Adgrl2	258997146	4660	chr2:258230963	2	258230963	T	C	0.703704	0.000124051	0.24566	0.0591188	0.00618562	1	0.0982534
IL	ENSRNOG00000060973	AABR07013843.1	259150480	5540	chr2:259766892	2	259766892	G	A	0.759259	2.41856e-05	-0.595885	0.128266	0.00175098	1	-0.497646
IL	ENSRNOG00000009992	Rabggtb	260115578	4818	chr2:260047218	2	260047218	G	A	0.0864198	2.30199e-15	1.25837	0.112287	3.7238e-12	1	0.435533
IL	ENSRNOG00000028328	Tyw3	260884450	4360	chr2:261590609	2	261590609	G	T	0.376543	4.59514e-07	-0.770401	0.133384	2.908e-05	1	-0.416331
IL	ENSRNOG00000009533	Erich3	260997498	4521	chr2:261188135	2	261188135	G	A	0.592593	4.1185e-13	0.680229	0.0704066	1.34853e-10	1	0.619284
IL	ENSRNOG00000028225	Tnni3k	261337164	3659	chr2:261209714	2	261209714	G	A	0.617284	8.42143e-06	-0.851713	0.171963	0.000300658	1	-0.893127
IL	ENSRNOG00000009582	Rpe65	266141582	2374	chr2:265651942	2	265651942	C	T	0.728395	0.00238513	-0.573302	0.17932	0.0205012	1	-0.877597
IL	ENSRNOG00000006079	Psd4	1478526	945	chr3:2104315	3	2104315	C	G	0.209877	0.00321876	-0.522233	0.16889	0.0204283	1	-0.478213
IL	ENSRNOG00000007242	Ehmt1	2123821	1552	chr3:1800275	3	1800275	G	C	0.197531	6.13127e-05	0.585106	0.133916	0.00108957	1	0.167772
IL	ENSRNOG00000008810	Nsmf	2262254	1603	chr3:1885096	3	1885096	C	T	0.234568	5.53727e-06	0.435179	0.0857762	0.000122004	1	0.0738036
IL	ENSRNOG00000009377	Nelfb	2431149	1791	chr3:2306454	3	2306454	A	G	0.469136	9.08316e-14	0.5389	0.0533403	2.72778e-11	1	0.239406
IL	ENSRNOG00000010170	Tubb4b	2444282	1758	chr3:2381694	3	2381694	G	A	0.475309	2.07636e-06	-0.309117	0.0577511	7.45146e-05	1	-0.0993498
IL	ENSRNOG00000010600	Cysrt1	2459386	1750	chr3:2476032	3	2476032	T	C	0.481481	2.67422e-07	0.6783	0.114454	1.00891e-05	1	0.876797
IL	ENSRNOG00000010607	Rnf208	2462467	1752	chr3:1516128	3	1516128	G	T	0.234568	0.00145109	-0.171528	0.0509413	0.0204973	1	-0.0700955
IL	ENSRNOG00000010616	Ndor1	2474914	1756	chr3:2420951	3	2420951	A	G	0.487654	8.69262e-16	0.937416	0.0814638	2.44236e-13	1	0.417902
IL	ENSRNOG00000010894	Tmem203	2474973	1756	chr3:2359461	3	2359461	T	C	0.475309	0.000283481	0.350946	0.0900163	0.00517896	1	0.199231
IL	ENSRNOG00000011295	Anapc2	2490519	1772	chr3:2180170	3	2180170	C	T	0.432099	6.58534e-08	-0.370874	0.0587375	2.62483e-06	1	-0.133097
IL	ENSRNOG00000012559	Man1b1	2547987	1795	chr3:3357243	3	3357243	T	C	0.308642	2.42277e-05	-0.489432	0.105363	0.000566251	1	-0.113851
IL	ENSRNOG00000014156	Fut7	2642532	2010	chr3:2623385	3	2623385	T	C	0.253086	1.34461e-08	0.978428	0.144922	7.8418e-07	1	1.17946
IL	ENSRNOG00000015184	Clic3	2676297	2101	chr3:2885282	3	2885282	A	G	0.475309	6.31862e-12	0.921674	0.103804	1.20419e-09	1	1.35164
IL	ENSRNOG00000015294	Paxx	2680623	2121	chr3:2910898	3	2910898	G	T	0.475309	3.16054e-09	0.407362	0.0569782	2.72737e-07	1	0.225148
IL	ENSRNOG00000016272	Edf1	2781170	2365	chr3:2721844	3	2721844	T	C	0.987654	8.55675e-05	1.08477	0.25413	0.00212248	1	0.37035
IL	ENSRNOG00000028254	Tmem141	2845594	2449	chr3:2824807	3	2824807	T	C	0.475309	3.04306e-05	-0.422786	0.092352	0.000897827	1	-0.306975
IL	ENSRNOG00000017283	Kcnt1	3310955	2858	chr3:3491654	3	3491654	G	A	0.0493827	5.2984e-05	0.512783	0.116198	0.00118078	1	0.185455
IL	ENSRNOG00000042501	Tmem250	3594476	2862	chr3:3491684	3	3491684	T	C	0.296296	3.07209e-05	-0.413756	0.0904348	0.000646527	1	-0.147304
IL	ENSRNOG00000018666	Gpsm1	3767395	2629	chr3:3895594	3	3895594	C	G	0.530864	0.0016709	-0.276125	0.0831862	0.0204443	1	-0.054601
IL	ENSRNOG00000018845	Snapc4	3824285	2626	chr3:3915771	3	3915771	A	G	0.0493827	0.00107952	-0.510855	0.147376	0.0153713	1	-0.277244
IL	ENSRNOG00000019388	Egfl7	4034922	2603	chr3:5015502	3	5015502	T	G	0.518519	0.00025109	-0.447836	0.113756	0.00352807	1	-0.28757
IL	ENSRNOG00000005059	LOC100911917	4866834	3991	chr3:5370097	3	5370097	T	C	0.493827	3.07819e-08	0.840238	0.1288	1.85955e-06	1	0.499144
IL	ENSRNOG00000049097	Rpl7a	4867234	3991	chr3:5807512	3	5807512	C	T	0.530864	3.59247e-06	-0.408282	0.0785611	9.92339e-05	1	-0.135282
IL	ENSRNOG00000005031	Surf6	5452157	3755	chr3:4842748	3	4842748	T	C	0.555556	1.51055e-11	0.633238	0.0733523	4.77905e-09	1	0.212472
IL	ENSRNOG00000047737	Rpl7a	5459161	3757	chr3:5908389	3	5908389	T	C	0.537037	2.33678e-06	-0.422356	0.0794033	0.000116424	1	-0.137189
IL	ENSRNOG00000060005	Surf4	5483240	3808	chr3:6016665	3	6016665	G	A	0.265432	1.36076e-05	0.552368	0.114744	0.000514148	1	0.107658
IL	ENSRNOG00000027867	Rexo4	5510909	3890	chr3:5556870	3	5556870	A	G	0.475309	9.38924e-23	-1.13638	0.0665015	1.50808e-18	1	-0.659539
IL	ENSRNOG00000006591	Fam163b	5693148	4228	chr3:5601420	3	5601420	T	C	0.487654	1.51153e-12	-0.71276	0.0767516	7.53178e-10	1	-0.256288
IL	ENSRNOG00000006916	Sardh	5802130	4410	chr3:5703218	3	5703218	C	G	0.0493827	1.4812e-06	-1.39055	0.255245	8.94653e-05	1	-0.640424
IL	ENSRNOG00000007422	Vav2	5976245	4626	chr3:5145092	3	5145092	G	A	0.537037	6.87797e-18	1.04137	0.079757	2.11919e-14	1	0.635263
IL	ENSRNOG00000009446	Rxra	6211790	3541	chr3:6146625	3	6146625	T	C	0.358025	0.000281044	-0.393776	0.100932	0.00877825	1	-0.195778
IL	ENSRNOG00000008749	Col5a1	6430202	2887	chr3:6664457	3	6664457	C	T	0.648148	0.000216601	-0.234962	0.0589908	0.00568411	1	-0.167841
IL	ENSRNOG00000009862	Olfm1	6773814	2728	chr3:6939036	3	6939036	G	T	0.604938	1.33855e-07	0.466623	0.0760304	1.23546e-05	1	0.0826833
IL	ENSRNOG00000009862	Olfm1	6773814	2728	chr3:7178928	3	7178928	G	A	0.160494	0.000318187	-0.391608	0.101247	0.0107277	2	-0.0157402
IL	ENSRNOG00000027193	AABR07051376.1	7035170	2667	chr3:6271593	3	6271593	C	T	0.302469	0.000214689	0.293936	0.0737459	0.00664533	1	0.136174
IL	ENSRNOG00000010164	Mrps2	7051696	2673	chr3:7340050	3	7340050	C	T	0.82716	6.2002e-10	1.01992	0.133644	1.03171e-07	1	0.177593
IL	ENSRNOG00000010164	Mrps2	7051696	2673	chr3:6294574	3	6294574	A	G	0.351852	7.22945e-05	-0.519952	0.120161	0.00267904	2	-0.0723406
IL	ENSRNOG00000010152	RGD1306233	7051954	2673	chr3:7055194	3	7055194	C	T	0.5	0.000676936	0.574044	0.158575	0.0175747	1	0.76384
IL	ENSRNOG00000043189	Trub2	8348747	2275	chr3:8808858	3	8808858	C	T	0.0987654	7.07474e-08	0.91616	0.145079	5.11999e-06	1	0.290206
IL	ENSRNOG00000043189	Trub2	8348747	2275	chr3:8976144	3	8976144	A	G	0.395062	0.00034613	0.314619	0.0819092	0.0072017	2	0.134195
IL	ENSRNOG00000015237	Gle1	8498123	2189	chr3:8845393	3	8845393	C	T	0.382716	1.75234e-05	-0.515338	0.108717	0.000324111	1	-0.187351
IL	ENSRNOG00000015396	Sptan1	8534441	2216	chr3:8146202	3	8146202	C	T	0.283951	0.0010146	-0.274565	0.0787407	0.0121122	1	-0.0655024
IL	ENSRNOG00000015636	Wdr34	8615533	2249	chr3:8680464	3	8680464	G	A	0.604938	0.000171076	0.271675	0.0669751	0.00250938	1	0.173573
IL	ENSRNOG00000025892	Set	8628034	2254	chr3:9155436	3	9155436	C	T	0.283951	0.000143664	-0.363184	0.0883602	0.00194046	1	-0.0957101
IL	ENSRNOG00000025832	Zer1	8690306	2242	chr3:8866038	3	8866038	G	A	0.395062	4.55345e-07	-0.302341	0.0523232	1.06258e-05	1	-0.0938105
IL	ENSRNOG00000015970	Tbc1d13	8701856	2243	chr3:8976144	3	8976144	A	G	0.395062	0.00180897	-0.32161	0.097686	0.0181193	1	-0.061637
IL	ENSRNOG00000025711	Spout1	8751325	2316	chr3:8757855	3	8757855	T	G	0.117284	0.000293193	0.609921	0.156869	0.00349823	1	0.252858
IL	ENSRNOG00000016794	Phyhd1	8832741	2403	chr3:9527053	3	9527053	C	G	0.592593	1.91636e-08	0.616784	0.0926941	7.57137e-07	1	0.430639
IL	ENSRNOG00000025185	Nup188	8873934	2358	chr3:8848658	3	8848658	C	G	0.388889	0.000584666	0.233346	0.0636235	0.00711559	1	0.104697
IL	ENSRNOG00000017295	Sh3glb2	8924033	2294	chr3:8849966	3	8849966	T	C	0.401235	2.69666e-18	-0.574472	0.042972	2.30292e-15	1	-0.215796
IL	ENSRNOG00000017513	Miga2	8928535	2289	chr3:8580155	3	8580155	G	A	0.283951	0.00159375	0.291028	0.0872536	0.0190141	1	0.086034
IL	ENSRNOG00000059375	AC142138.2	9499003	2171	chr3:8976144	3	8976144	A	G	0.395062	5.61091e-13	0.895045	0.0935078	1.56019e-10	1	2.24432
IL	ENSRNOG00000018486	RGD1311084	9636059	2308	chr3:8845593	3	8845593	T	A	0.382716	0.000820306	-0.359012	0.100927	0.0146654	1	-0.152319
IL	ENSRNOG00000024786	Asb6	9664319	2335	chr3:8969420	3	8969420	T	G	0.388889	0.000456757	0.340264	0.0908059	0.0091375	1	0.120143
IL	ENSRNOG00000006435	Tor1b	9792900	2276	chr3:8934692	3	8934692	A	T	0.104938	7.78357e-10	1.16393	0.154462	1.2635e-07	1	0.427983
IL	ENSRNOG00000009735	Fibcd1	9998459	1895	chr3:10315485	3	10315485	T	C	0.734568	7.3301e-08	-0.94668	0.150636	2.76546e-06	1	-0.497213
IL	ENSRNOG00000008837	Ass1	10375827	1703	chr3:10384787	3	10384787	A	G	0.746914	0.000259265	-0.536554	0.13664	0.00402471	1	-0.202721
IL	ENSRNOG00000062252	AABR07072853.5	10432855	1703	chr3:10591849	3	10591849	T	G	0.41358	4.15325e-15	0.891154	0.08082	1.0661e-12	1	1.08028
IL	ENSRNOG00000008761	Ncs1	10602673	1800	chr3:10552981	3	10552981	T	C	0.574074	8.50424e-08	-0.270251	0.0432849	3.60712e-06	1	-0.0832029
IL	ENSRNOG00000010477	Pomt1	11254027	2198	chr3:11116517	3	11116517	C	G	0.246914	9.07438e-06	-0.621053	0.12594	0.000321273	1	-0.232947
IL	ENSRNOG00000011884	Golga2	11317184	2279	chr3:10321369	3	10321369	T	C	0.728395	6.29935e-05	0.416049	0.0954007	0.00181178	1	0.113144
IL	ENSRNOG00000013973	Lcn2	11417547	2281	chr3:11476775	3	11476775	T	A	0.283951	6.03436e-05	0.782533	0.178906	0.00174462	1	1.14331
IL	ENSRNOG00000048676	Pip5kl1	11593656	2105	chr3:11538383	3	11538383	C	T	0.271605	2.34564e-17	-1.24674	0.098522	1.10868e-14	1	-1.15518
IL	ENSRNOG00000048870	St6galnac4	11607226	2104	chr3:11675627	3	11675627	A	G	0.277778	9.18922e-12	-1.22926	0.140118	1.55377e-09	1	-0.391033
IL	ENSRNOG00000049056	AABR07051450.1	11653530	2088	chr3:11613605	3	11613605	G	A	0.277778	1.43736e-18	1.13258	0.0833987	1.10634e-15	1	1.17301
IL	ENSRNOG00000022586	Cdk9	11747075	1940	chr3:11914842	3	11914842	C	T	0.41358	3.77506e-12	0.49739	0.055111	6.05497e-10	1	0.186821
IL	ENSRNOG00000050650	Ttc16	11810902	1999	chr3:11461139	3	11461139	C	A	0.746914	0.00022566	-0.749268	0.188721	0.00452563	1	-0.613057
IL	ENSRNOG00000039315	Cfap157	11820550	1999	chr3:11576301	3	11576301	T	C	0.716049	2.38009e-05	-0.836126	0.179795	0.000622098	1	-1.83572
IL	ENSRNOG00000022312	Lrsam1	12007571	2154	chr3:12026674	3	12026674	T	G	0.851852	9.14013e-06	-0.833614	0.169115	0.000297657	1	-0.247853
IL	ENSRNOG00000016220	Rpl12	12009579	2154	chr3:11775079	3	11775079	A	G	0.154321	1.74929e-19	1.42853	0.0988484	4.54063e-16	1	3.39258
IL	ENSRNOG00000016220	Rpl12	12009579	2154	chr3:12672353	3	12672353	C	T	0.228395	0.000410929	0.285817	0.0754882	0.0121589	2	2.2377
IL	ENSRNOG00000017172	Mvb12b	12944495	1995	chr3:12983376	3	12983376	G	A	0.753086	9.87659e-06	0.410595	0.0836777	0.000288742	1	0.109201
IL	ENSRNOG00000018687	Fbxw2	13896839	2162	chr3:13858232	3	13858232	A	G	0.864198	6.46235e-13	1.01244	0.106225	2.33535e-10	1	0.284622
IL	ENSRNOG00000019147	Stom	14538242	2666	chr3:13922464	3	13922464	A	G	0.796296	0.000319184	0.477619	0.123695	0.00891508	1	0.217752
IL	ENSRNOG00000026111	Morn5	15379110	4302	chr3:15240541	3	15240541	C	T	0.62963	0.000423706	0.728833	0.193263	0.0139438	1	0.781644
IL	ENSRNOG00000007415	Ptgs1	15560713	4384	chr3:16191442	3	16191442	G	A	0.117284	8.89068e-05	1.0334	0.242755	0.00466832	1	0.389053
IL	ENSRNOG00000059243	AABR07051787.1	21381014	1707	chr3:21424403	3	21424403	A	C	0.907407	7.67954e-08	1.21225	0.193289	4.085e-06	1	0.881128
IL	ENSRNOG00000009196	Rc3h2	21670015	1665	chr3:21424403	3	21424403	A	C	0.907407	0.000188038	-0.524076	0.130139	0.00300157	1	-0.248486
IL	ENSRNOG00000014034	Olfml2a	23223480	2098	chr3:24198560	3	24198560	C	T	0.0987654	1.32659e-05	-1.80184	0.372118	0.000154303	2	0.0986031
IL	ENSRNOG00000014034	Olfml2a	23223480	2098	chr3:24222229	3	24222229	A	G	0.0987654	0.00196045	1.6717	0.510913	0.0210294	3	0.250982
IL	ENSRNOG00000014317	Arpc5l	23301456	2057	chr3:22414893	3	22414893	A	T	0.987654	0.00204635	-1.00762	0.310035	0.00891771	1	-0.255604
IL	ENSRNOG00000038980	Lypd6	35679751	4023	chr3:35769411	3	35769411	C	T	0.95679	1.17022e-05	-1.52112	0.313132	0.000379503	1	-0.412817
IL	ENSRNOG00000027447	Stam2	38277441	2228	chr3:38205734	3	38205734	A	G	0.0679012	0.00479832	-0.492108	0.166858	0.0158519	1	-0.214258
IL	ENSRNOG00000055567	Fmnl2	38559915	2718	chr3:39072756	3	39072756	T	C	0.0864198	6.74069e-05	-0.568137	0.130887	0.00091124	1	-0.201764
IL	ENSRNOG00000005109	Rprm	39596719	4178	chr3:39958727	3	39958727	C	G	0.0740741	0.000772947	0.519541	0.145258	0.0147258	1	0.411047
IL	ENSRNOG00000005369	Kcnj3	41019899	3724	chr3:40303239	3	40303239	C	G	0.0555556	0.000312883	-0.75291	0.194673	0.00280687	1	-0.255759
IL	ENSRNOG00000033824	Gpd2	43255568	2215	chr3:43785916	3	43785916	A	G	0.796296	3.38254e-05	-0.719568	0.158262	0.000427458	1	-0.172795
IL	ENSRNOG00000004645	Galnt5	44025301	2353	chr3:43147928	3	43147928	T	C	0.320988	0.00167196	-0.586758	0.17678	0.0196072	1	-0.637596
IL	ENSRNOG00000025394	Tanc1	45683994	2684	chr3:45785084	3	45785084	T	G	0.382716	2.4946e-08	-0.817352	0.12419	1.63566e-07	1	-0.419377
IL	ENSRNOG00000006623	Cd302	46361093	2783	chr3:45939683	3	45939683	C	T	0.358025	8.33529e-10	0.806448	0.10729	3.49349e-08	1	0.430087
IL	ENSRNOG00000008482	Rbms1	47025129	2131	chr3:47027595	3	47027595	C	T	0.364198	0.000875424	0.542674	0.153482	0.0102356	1	0.402131
IL	ENSRNOG00000005307	Slc4a10	47995960	2454	chr3:48301991	3	48301991	G	A	0.265432	0.000485548	-0.206082	0.0552864	0.0101914	1	-0.0634506
IL	ENSRNOG00000030763	Dpp4	48372673	2324	chr3:48568257	3	48568257	T	C	0.265432	1.16172e-08	0.702357	0.103416	6.45913e-07	1	0.612008
IL	ENSRNOG00000052498	Grb14	51054379	3970	chr3:50926129	3	50926129	G	A	0.691358	1.0369e-09	0.923661	0.123876	3.01423e-07	1	0.34485
IL	ENSRNOG00000005018	Scn2a	51687810	3543	chr3:51780132	3	51780132	A	T	0.308642	4.68933e-05	-0.192299	0.0432179	0.00243361	1	-0.0822585
IL	ENSRNOG00000053122	Scn1a	52510508	1933	chr3:52319608	3	52319608	A	G	0.45679	2.09281e-05	-0.241215	0.0514514	0.000310317	1	-0.114708
IL	ENSRNOG00000024808	Stk39	54625415	3090	chr3:54995642	3	54995642	A	G	0.487654	7.72698e-06	0.428154	0.0860144	0.000196345	1	0.134211
IL	ENSRNOG00000006731	Spc25	55451799	2276	chr3:55192735	3	55192735	T	C	0.604938	0.00121544	-0.622468	0.181649	0.0159245	1	-0.821405
IL	ENSRNOG00000056184	Lrp2	55822552	2154	chr3:55102164	3	55102164	T	C	0.598765	9.32592e-07	0.636206	0.114058	2.36103e-05	1	0.948305
IL	ENSRNOG00000007979	Phospho2	56030916	1985	chr3:55813115	3	55813115	C	G	0.5	3.27628e-11	0.779735	0.0926555	2.42691e-09	1	0.272571
IL	ENSRNOG00000056087	Erich2	56802715	689	chr3:56846160	3	56846160	A	T	0.191358	2.21973e-05	0.811851	0.173809	0.000187825	1	0.680296
IL	ENSRNOG00000001519	Dlx2	58181972	104	chr3:57714358	3	57714358	C	T	0.87037	0.00643272	0.737616	0.259553	0.0124914	1	0.521192
IL	ENSRNOG00000010812	Osbpl6	63353179	2021	chr3:63707796	3	63707796	C	T	0.530864	0.000877164	-0.230512	0.0652066	0.0117355	1	-0.0466281
IL	ENSRNOG00000012603	Sestd1	64095121	3422	chr3:65042400	3	65042400	T	C	0.598765	0.000508126	-0.35544	0.0957306	0.00882139	1	-0.163927
IL	ENSRNOG00000042321	AABR07052588.1	64554954	3173	chr3:65031676	3	65031676	G	A	0.364198	0.00020465	-0.612707	0.153149	0.00434202	1	-0.467523
IL	ENSRNOG00000012651	Cwc22	64766473	3060	chr3:64776793	3	64776793	G	A	0.592593	3.00313e-06	0.506321	0.0964796	0.000112758	1	0.201944
IL	ENSRNOG00000004861	Itga4	66193060	2165	chr3:65942718	3	65942718	A	G	0.549383	1.11484e-05	-0.654146	0.134272	0.000178143	1	-0.883722
IL	ENSRNOG00000005865	Itprid2	66593935	2401	chr3:66554954	3	66554954	A	T	0.617284	0.00129828	-0.245385	0.0720735	0.0109397	1	-0.0860714
IL	ENSRNOG00000006803	Dnajc10	67538290	3163	chr3:67382702	3	67382702	T	A	0.617284	4.52103e-12	0.587574	0.0654754	9.67291e-11	1	0.133336
IL	ENSRNOG00000007765	Frzb	67668773	2922	chr3:67382118	3	67382118	C	T	0.611111	0.000106546	-0.477922	0.11374	0.00084306	1	-0.540097
IL	ENSRNOG00000007518	Nckap1	67787991	2794	chr3:68512404	3	68512404	T	C	0.62963	5.55278e-05	0.308366	0.0699736	0.000275779	1	0.0740209
IL	ENSRNOG00000007518	Nckap1	67787991	2794	chr3:67683287	3	67683287	A	G	0.95679	0.000499714	0.696716	0.187122	0.0089928	2	0.0664568
IL	ENSRNOG00000005256	Zc3h15	71020535	2014	chr3:70803460	3	70803460	C	T	0.67284	7.23149e-10	0.411848	0.0545081	4.34744e-09	1	0.121343
IL	ENSRNOG00000060414	AABR07052730.2	71109961	2047	chr3:71153666	3	71153666	G	A	0.290123	3.05248e-06	0.807153	0.153939	1.64958e-05	1	0.955598
IL	ENSRNOG00000004783	Fam171b	71210302	2138	chr3:71019427	3	71019427	G	T	0.709877	1.49265e-11	-0.324393	0.037562	6.13415e-11	1	-0.145465
IL	ENSRNOG00000006050	Med19	72080631	2079	chr3:72795442	3	72795442	G	A	0.685185	4.33847e-06	0.695893	0.135304	2.43396e-05	1	0.149791
IL	ENSRNOG00000005308	Tmx2	72081080	2079	chr3:72796979	3	72796979	G	A	0.666667	0.00234978	0.369565	0.115407	0.0107864	1	0.0828899
IL	ENSRNOG00000006832	Zdhhc5	72113681	2123	chr3:71153666	3	71153666	G	A	0.290123	0.00197943	-0.325455	0.0997888	0.00977335	1	-0.0891081
IL	ENSRNOG00000007457	Serping1	72171079	2124	chr3:72792769	3	72792769	G	C	0.666667	7.0945e-08	-0.567062	0.0901022	3.7487e-07	1	-0.512309
IL	ENSRNOG00000030467	Ube2l6	72191534	2128	chr3:72445369	3	72445369	T	C	0.314815	1.83739e-05	0.726972	0.153813	0.00010106	1	0.623853
IL	ENSRNOG00000008394	Prg2	72385667	2819	chr3:71605181	3	71605181	G	A	0.314815	5.08866e-11	-1.00167	0.120796	6.75161e-10	1	-2.7633
IL	ENSRNOG00000009195	Tnks1bp1	72460890	2859	chr3:72243320	3	72243320	T	C	0.283951	0.000128935	0.337489	0.0814501	0.000652534	1	0.0478454
IL	ENSRNOG00000034025	Ptprj	79390957	739	chr3:79035901	3	79035901	G	A	0.117284	2.06843e-06	0.568748	0.106236	8.87917e-06	1	0.155405
IL	ENSRNOG00000013172	Nr1h3	80012751	948	chr3:80845906	3	80845906	A	G	0.407407	0.000197177	-0.622712	0.155201	0.00105917	1	-0.523158
IL	ENSRNOG00000013594	Acp2	80021441	945	chr3:80622353	3	80622353	C	T	0.41358	0.0013349	-0.405924	0.119555	0.00695731	1	-0.0925805
IL	ENSRNOG00000014204	Pacsin3	80072490	916	chr3:80519021	3	80519021	G	A	0.438272	5.32538e-10	-0.611736	0.0800681	3.65267e-09	1	-0.359039
IL	ENSRNOG00000014798	RGD1309540	80349146	835	chr3:80602907	3	80602907	T	A	0.425926	2.12082e-12	-0.647264	0.070434	2.18221e-11	1	-0.176264
IL	ENSRNOG00000016067	Ckap5	80468155	893	chr3:80885765	3	80885765	G	T	0.401235	1.97572e-06	0.490139	0.0913312	1.23631e-05	1	0.0770816
IL	ENSRNOG00000017422	Ambra1	80634471	1105	chr3:80845906	3	80845906	A	G	0.407407	2.74419e-07	0.562027	0.0949494	1.95527e-06	1	0.130993
IL	ENSRNOG00000017737	Dgkz	80875818	1355	chr3:80845906	3	80845906	A	G	0.407407	4.81119e-10	-0.379879	0.0495391	2.95516e-09	1	-0.112695
IL	ENSRNOG00000006353	Large2	81282158	1638	chr3:82262429	3	82262429	G	A	0.388889	0.0016066	-0.455728	0.136745	0.00551327	1	-0.713659
IL	ENSRNOG00000058478	Mapk8ip1	81304182	1632	chr3:82105432	3	82105432	A	G	0.407407	3.58553e-05	-0.23254	0.0513402	0.000144584	1	-0.0734211
IL	ENSRNOG00000007478	Cry2	81344111	1648	chr3:81859135	3	81859135	C	T	0.407407	0.00538271	-0.295123	0.101507	0.0192103	1	-0.0510348
IL	ENSRNOG00000007989	Chst1	81498023	1736	chr3:81231047	3	81231047	G	A	0.419753	2.22394e-11	-0.574766	0.0674286	5.57373e-11	1	-0.162937
IL	ENSRNOG00000008000	Syt13	81814262	2055	chr3:82440966	3	82440966	C	T	0.333333	5.93825e-06	-0.414296	0.081984	2.35456e-05	1	-0.0872411
IL	ENSRNOG00000000008	Alx4	82548960	1952	chr3:82812528	3	82812528	G	A	0.259259	0.00318315	0.490021	0.158272	0.0116196	1	0.822196
IL	ENSRNOG00000008944	Ext2	82734534	1747	chr3:82813411	3	82813411	T	C	0.259259	3.60996e-08	0.569165	0.0878378	1.35222e-07	1	0.141857
IL	ENSRNOG00000009199	Accs	82757205	1752	chr3:82813761	3	82813761	C	T	0.259259	2.2193e-08	0.834693	0.126208	7.72257e-08	1	0.551953
IL	ENSRNOG00000021678	Alkbh3	82906582	1728	chr3:82793319	3	82793319	C	G	0.246914	0.00286896	0.334958	0.106925	0.0120172	1	0.174214
IL	ENSRNOG00000009630	Hsd17b12	83048436	1719	chr3:82505868	3	82505868	G	A	0.333333	0.00186387	-0.245677	0.0748543	0.00725326	1	-0.0724623
IL	ENSRNOG00000037567	RGD1309730	91195982	1136	chr3:91348256	3	91348256	C	G	0.814815	2.90061e-15	0.86864	0.0780032	5.85795e-14	1	0.481122
IL	ENSRNOG00000005347	Fjx1	92290920	1039	chr3:92104232	3	92104232	C	T	0.104938	0.0022804	0.385903	0.12012	0.01744	1	0.166328
IL	ENSRNOG00000005348	Pamr1	92403583	981	chr3:92280236	3	92280236	A	G	0.549383	9.35952e-10	0.588829	0.0786726	1.01097e-08	1	0.331043
IL	ENSRNOG00000007446	Apip	92969142	1395	chr3:92801133	3	92801133	C	T	0.444444	1.47321e-10	-0.828036	0.103555	1.57837e-09	1	-0.571864
IL	ENSRNOG00000009152	Caprin1	93789618	2027	chr3:93626216	3	93626216	G	T	0.432099	7.23903e-07	-0.235344	0.041662	4.2212e-06	1	-0.0507222
IL	ENSRNOG00000009549	Fbxo3	93968856	1954	chr3:94059960	3	94059960	C	A	0.45679	2.52341e-06	0.453857	0.0856761	1.47525e-05	1	0.0999006
IL	ENSRNOG00000042821	Cd59	94010476	1936	chr3:93945580	3	93945580	T	G	0.493827	6.38537e-09	-0.62453	0.0897818	3.52065e-08	1	-0.175634
IL	ENSRNOG00000011132	LOC100362814	94182715	1780	chr3:93617721	3	93617721	C	T	0.438272	0.00100334	-0.142598	0.0408514	0.00455894	1	-0.0895885
IL	ENSRNOG00000042576	Tcp11l1	94657378	2146	chr3:93847820	3	93847820	A	T	0.425926	6.88657e-05	-0.304672	0.0702944	0.00043011	1	-0.224553
IL	ENSRNOG00000059974	AABR07053283.1	97134361	1648	chr3:97984528	3	97984528	A	G	0.246914	0.00394136	-0.54995	0.182095	0.00935899	1	-0.949257
IL	ENSRNOG00000004863	Mpped2	97721669	2167	chr3:97682936	3	97682936	C	T	0.376543	6.41382e-07	-0.56153	0.0988135	1.58624e-06	1	-0.133376
IL	ENSRNOG00000005058	Lpcat4	103726239	1554	chr3:102816451	3	102816451	A	G	0.438272	2.91486e-05	0.260924	0.0568375	0.000182601	1	0.0911527
IL	ENSRNOG00000005884	Emc7	103945330	1602	chr3:104881147	3	104881147	G	C	0.283951	0.000168394	0.268106	0.0660156	0.00118348	1	0.0584768
IL	ENSRNOG00000005100	Tmco5a	108544932	3270	chr3:108315074	3	108315074	T	C	0.166667	2.39084e-15	1.34669	0.120293	2.71597e-12	1	3.56537
IL	ENSRNOG00000005404	Rasgrp1	109044421	3582	chr3:110005914	3	110005914	A	G	0.141975	3.62937e-09	-0.661588	0.093032	9.13936e-07	1	-0.197173
IL	ENSRNOG00000045829	Thbs1	109862118	4058	chr3:110040383	3	110040383	G	A	0.277778	0.000539495	0.446685	0.120935	0.018426	1	0.464992
IL	ENSRNOG00000007925	Pak6	110442638	3734	chr3:110042024	3	110042024	C	T	0.537037	2.68166e-09	0.670065	0.0931339	1.20367e-06	1	0.214849
IL	ENSRNOG00000009421	Ivd	110669313	3380	chr3:110453246	3	110453246	G	A	0.425926	5.71872e-12	-0.778152	0.0873614	7.52302e-09	1	-0.257527
IL	ENSRNOG00000010472	Ccdc32	110828880	3357	chr3:111780545	3	111780545	C	T	0.141975	6.98601e-13	0.843941	0.0887559	1.34967e-09	1	0.326324
IL	ENSRNOG00000037302	Rad51	110918244	3358	chr3:111252422	3	111252422	T	C	0.141975	6.03599e-07	-1.05922	0.185838	6.77089e-05	1	-1.12581
IL	ENSRNOG00000012528	Zfyve19	111013857	3604	chr3:110787717	3	110787717	C	T	0.41358	1.00571e-09	0.962666	0.128962	5.85656e-07	1	0.400602
IL	ENSRNOG00000012811	Spint1	111049119	3589	chr3:110330595	3	110330595	T	G	0.271605	4.88064e-15	-1.42666	0.129005	1.63679e-11	1	-0.972205
IL	ENSRNOG00000012811	Spint1	111049119	3589	chr3:110552880	3	110552880	G	A	0.820988	2.34312e-05	-0.703823	0.150896	0.00110691	2	0.281611
IL	ENSRNOG00000025130	Ltk	111560557	3130	chr3:111035302	3	111035302	G	A	0.54321	1.35376e-10	0.666228	0.0826804	7.81147e-08	1	0.0327195
IL	ENSRNOG00000025130	Ltk	111560557	3130	chr3:110606688	3	110606688	A	G	0.41358	0.000113809	-0.325231	0.0776456	0.00315559	2	-0.321668
IL	ENSRNOG00000058586	Tyro3	111597103	3067	chr3:110606688	3	110606688	A	G	0.41358	2.91807e-06	-0.388042	0.0738266	0.000249416	1	-0.085612
IL	ENSRNOG00000007447	Pla2g4b	111825163	2834	chr3:111977776	3	111977776	T	A	0.524691	2.55369e-08	0.492747	0.0749425	5.54148e-06	1	0.344629
IL	ENSRNOG00000007584	Ehd4	111941842	2910	chr3:111781469	3	111781469	C	T	0.709877	1.86196e-05	0.605008	0.128113	0.00123896	1	0.288097
IL	ENSRNOG00000008135	Pla2g4f	112084145	3154	chr3:111326371	3	111326371	A	G	0.67284	0.000231858	0.590511	0.149052	0.0100046	1	1.27202
IL	ENSRNOG00000024563	Ganc	112173908	3088	chr3:112244738	3	112244738	T	C	0.382716	2.4014e-11	-0.690634	0.0812269	3.95567e-08	1	-0.526207
IL	ENSRNOG00000009143	Lrrc57	112385529	3343	chr3:112673760	3	112673760	A	G	0.67284	8.4274e-05	0.473101	0.110714	0.00448744	1	0.163948
IL	ENSRNOG00000010050	Stard9	112428396	3381	chr3:111992304	3	111992304	C	T	0.382716	4.41701e-05	-0.251348	0.0562631	0.00256128	1	-0.322966
IL	ENSRNOG00000023874	Tmem62	112916218	3620	chr3:113641137	3	113641137	C	T	0.820988	7.5679e-06	-0.879811	0.176538	0.000480487	1	-0.185102
IL	ENSRNOG00000011379	Ccndbp1	112950891	3534	chr3:112960701	3	112960701	T	C	0.166667	5.81324e-20	1.79908	0.121167	4.75154e-16	1	0.886813
IL	ENSRNOG00000011379	Ccndbp1	112950891	3534	chr3:113596180	3	113596180	T	C	0.820988	7.8191e-06	0.59073	0.118494	0.000521136	2	-0.513539
IL	ENSRNOG00000012798	Tubgcp4	113131328	3601	chr3:113181709	3	113181709	T	C	0.271605	1.4762e-07	-0.84612	0.138911	2.09562e-05	1	-0.308838
IL	ENSRNOG00000013837	Tp53bp1	113231791	3580	chr3:113318602	3	113318602	G	A	0.12963	6.37239e-05	0.440481	0.101083	0.00293619	1	0.115434
IL	ENSRNOG00000016357	Casc4	113818873	3812	chr3:113554919	3	113554919	T	C	0.839506	1.60774e-07	0.461714	0.0758625	8.98388e-06	1	0.0888617
IL	ENSRNOG00000016357	Casc4	113818873	3812	chr3:114692059	3	114692059	C	T	0.141975	0.000465275	-0.359225	0.0958865	0.0194815	2	-0.31729
IL	ENSRNOG00000022141	Ctdspl2	113918630	4125	chr3:114863995	3	114863995	G	A	0.141975	2.70642e-14	-0.880574	0.0841711	6.81267e-11	1	-0.605871
IL	ENSRNOG00000016459	Eif3j	113976688	4081	chr3:114293410	3	114293410	C	T	0.141975	6.78887e-05	-0.553438	0.127563	0.00285016	1	-0.178876
IL	ENSRNOG00000017123	B2m	114087288	3883	chr3:113164916	3	113164916	C	T	0.271605	0.000838921	-0.369441	0.104075	0.0191583	1	-0.12156
IL	ENSRNOG00000028668	Slc28a2	114355799	3716	chr3:114092744	3	114092744	G	A	0.820988	1.15666e-08	0.540516	0.0795721	1.39537e-06	1	0.55312
IL	ENSRNOG00000000168	Gatm	114728411	3790	chr3:114688376	3	114688376	G	A	0.555556	6.52998e-05	-0.385427	0.0885988	0.0020747	1	-0.125909
IL	ENSRNOG00000037160	Bloc1s6	114869460	4137	chr3:114236701	3	114236701	A	G	0.54321	2.79547e-09	-0.810166	0.112786	2.7197e-07	1	-0.350925
IL	ENSRNOG00000000172	Sqor	114900344	4151	chr3:114920405	3	114920405	G	A	0.561728	1.12261e-06	-0.75154	0.136004	6.25262e-05	1	-0.636675
IL	ENSRNOG00000007221	Dut	117514445	3866	chr3:117243201	3	117243201	A	G	0.265432	0.000297721	-0.455321	0.117253	0.0107763	1	-0.164293
IL	ENSRNOG00000008452	Eid1	117938501	3484	chr3:117896888	3	117896888	G	A	0.0308642	9.00262e-06	0.944822	0.191506	0.000422553	1	0.289841
IL	ENSRNOG00000008629	Secisbp2l	118051290	3417	chr3:117939912	3	117939912	T	G	0.0617284	0.000202318	0.457871	0.114345	0.00611721	1	0.16848
IL	ENSRNOG00000008744	Cops2	118129681	3429	chr3:117156830	3	117156830	A	T	0.290123	7.81577e-06	-0.39617	0.0796417	0.000364788	1	-0.117195
IL	ENSRNOG00000009289	Galk2	118136839	3403	chr3:118889949	3	118889949	G	A	0.438272	1.64368e-06	0.573534	0.105846	9.89917e-05	1	0.262508
IL	ENSRNOG00000010128	Slc27a2	119014621	2325	chr3:118889025	3	118889025	A	G	0.438272	7.22796e-07	0.853553	0.15109	2.70662e-05	1	1.46848
IL	ENSRNOG00000057806	Trpm7	119330346	2530	chr3:119933024	3	119933024	G	A	0.604938	0.000896651	-0.201087	0.0569997	0.0134988	1	-0.14428
IL	ENSRNOG00000011652	Sppl2a	119405454	2446	chr3:119321318	3	119321318	G	A	0.54321	6.26884e-23	-1.02498	0.0594293	1.13852e-19	1	-0.636554
IL	ENSRNOG00000011715	AABR07053669.1	119498797	2518	chr3:118880578	3	118880578	C	A	0.54321	0.000333628	0.63109	0.164036	0.0060838	1	0.970876
IL	ENSRNOG00000011778	Blvra	119561291	2427	chr3:119575837	3	119575837	C	T	0.45679	1.93473e-09	0.484939	0.0665714	8.21065e-08	1	0.197928
IL	ENSRNOG00000012151	Itpripl1	119619866	2408	chr3:120173546	3	120173546	T	C	0.438272	1.87593e-05	0.770321	0.163195	0.000374007	1	0.723159
IL	ENSRNOG00000013974	Fahd2a	120011365	2033	chr3:121011121	3	121011121	T	A	0.475309	1.24861e-08	0.561986	0.0829897	2.11234e-07	1	0.179938
IL	ENSRNOG00000014152	Kcnip3	120087137	2078	chr3:120005547	3	120005547	G	A	0.549383	3.44636e-14	0.963094	0.0926965	4.03009e-12	1	0.380627
IL	ENSRNOG00000014710	Prom2	120106698	2119	chr3:120098379	3	120098379	A	G	0.561728	6.19815e-05	0.756901	0.173365	0.000977614	1	1.59692
IL	ENSRNOG00000015188	AABR07053681.1	120157867	2155	chr3:120005547	3	120005547	G	A	0.549383	0.000167709	-0.621884	0.153079	0.00224105	1	-0.306515
IL	ENSRNOG00000015445	Mal	120233656	2320	chr3:119252718	3	119252718	G	T	0.45679	0.000391158	-0.274495	0.0722981	0.00473328	1	-0.20024
IL	ENSRNOG00000015599	Mall	120306552	2306	chr3:120536734	3	120536734	C	G	0.598765	9.74119e-09	-0.902828	0.131992	2.93061e-07	1	-0.953075
IL	ENSRNOG00000032778	Bub1	120404911	2389	chr3:119461436	3	119461436	C	T	0.0246914	0.00155394	2.40671	0.719708	0.0178674	1	1.41166
IL	ENSRNOG00000016965	Anapc1	121226126	2454	chr3:121046844	3	121046844	A	G	0.469136	0.000324171	0.390069	0.10115	0.00405249	1	0.135765
IL	ENSRNOG00000018205	Ttl	121596792	2488	chr3:121072922	3	121072922	A	G	0.469136	0.000961232	0.48192	0.1375	0.0148118	1	0.077856
IL	ENSRNOG00000018349	Polr1b	121632044	2472	chr3:121230118	3	121230118	A	G	0.518519	5.69902e-05	-0.7751	0.176514	0.00119458	1	-0.186792
IL	ENSRNOG00000018491	Chchd5	121660111	2498	chr3:121672741	3	121672741	T	C	0.141975	1.21628e-10	-1.30128	0.161661	7.9967e-09	1	-0.58266
IL	ENSRNOG00000018567	Slc20a1	121725860	2677	chr3:120739905	3	120739905	G	A	0.327161	4.53597e-06	1.12764	0.21928	0.000202295	1	0.0736537
IL	ENSRNOG00000018567	Slc20a1	121725860	2677	chr3:121589044	3	121589044	A	T	0.623457	0.000522571	0.898322	0.242209	0.0140913	2	-0.0252338
IL	ENSRNOG00000004763	Sirpa	122114109	2705	chr3:122371533	3	122371533	C	T	0.679012	2.10947e-07	0.588306	0.0981783	7.23101e-06	1	0.136926
IL	ENSRNOG00000026036	Pdyn	122206672	2530	chr3:122133448	3	122133448	G	A	0.339506	5.86655e-15	-1.18747	0.108729	1.31046e-12	1	-0.958242
IL	ENSRNOG00000021221	Pced1a	122947076	1660	chr3:122364344	3	122364344	G	A	0.351852	0.000105539	0.456972	0.108679	0.00158439	1	0.178061
IL	ENSRNOG00000021222	Vps16	122947914	1657	chr3:122552701	3	122552701	G	A	0.722222	0.00149931	0.47256	0.140805	0.0197467	1	0.104369
IL	ENSRNOG00000021223	Ptpra	122976105	1617	chr3:122364017	3	122364017	T	G	0.641975	0.000351613	-0.494562	0.129108	0.00506519	1	-0.0704525
IL	ENSRNOG00000021230	Ubox5	123171876	1286	chr3:122429185	3	122429185	G	A	0.358025	0.000736836	0.650969	0.181211	0.00885988	1	0.204423
IL	ENSRNOG00000024852	Tmx4	127569094	2133	chr3:127185090	3	127185090	C	T	0.209877	2.72901e-05	0.224855	0.0487738	0.00066033	1	0.0597347
IL	ENSRNOG00000004810	Plcb1	128155070	2146	chr3:128371212	3	128371212	T	C	0.37037	1.83772e-05	-0.300098	0.0634956	0.000242862	1	-0.118529
IL	ENSRNOG00000033119	Plcb4	128756800	1789	chr3:128452948	3	128452948	G	C	0.487654	9.19742e-11	0.900859	0.110846	1.59376e-09	1	0.356379
IL	ENSRNOG00000004443	Sptlc3	132560507	2539	chr3:131693626	3	131693626	C	T	0.845679	5.21106e-06	-1.0703	0.210241	0.000232681	1	-1.71093
IL	ENSRNOG00000004777	Esf1	133232323	1590	chr3:133197963	3	133197963	C	T	0.358025	2.38917e-10	0.88536	0.112613	4.8254e-08	1	0.277835
IL	ENSRNOG00000005438	Pcsk2	137618899	3258	chr3:137215459	3	137215459	G	A	0.432099	6.77616e-07	0.327311	0.0577537	3.38571e-05	1	0.09699
IL	ENSRNOG00000007548	Polr3f	138684686	2770	chr3:139069365	3	139069365	C	A	0.111111	0.00081816	0.619163	0.174019	0.0199614	1	0.24895
IL	ENSRNOG00000008411	Sec23b	138715571	2763	chr3:138722423	3	138722423	C	A	0.419753	1.91947e-24	1.11949	0.0599812	4.41076e-20	1	1.24471
IL	ENSRNOG00000008746	Dtd1	138770575	2815	chr3:138684545	3	138684545	A	T	0.549383	0.000602217	0.251289	0.0686952	0.0144872	1	0.089455
IL	ENSRNOG00000009461	Scp2d1	138974872	3147	chr3:139169111	3	139169111	G	T	0.425926	2.59403e-06	0.722598	0.136609	0.000145927	1	1.18582
IL	ENSRNOG00000011028	AABR07054096.1	140141780	3130	chr3:139640017	3	139640017	T	G	0.290123	5.96827e-09	-0.980762	0.140618	7.98225e-07	1	-0.540954
IL	ENSRNOG00000004641	Sstr4	142739782	2763	chr3:143083897	3	143083897	T	G	0.469136	0.000395815	-0.346194	0.0912732	0.00916087	1	-0.163226
IL	ENSRNOG00000024799	Cd93	142783775	2718	chr3:142535141	3	142535141	T	C	0.395062	0.000250591	-0.555513	0.141085	0.00597283	1	-0.402808
IL	ENSRNOG00000005195	Cst3	143223616	2236	chr3:143206551	3	143206551	G	A	0.216049	1.55399e-05	-0.345342	0.0723191	0.000412043	1	-0.189851
IL	ENSRNOG00000031536	Syndig1	145032201	3230	chr3:145095413	3	145095413	C	T	0.487654	4.36763e-07	0.374733	0.0647213	1.16387e-05	1	0.262165
IL	ENSRNOG00000007427	Entpd6	146546388	1358	chr3:145929031	3	145929031	T	C	0.487654	8.5499e-05	-0.349154	0.0817916	0.000250507	1	-0.0960684
IL	ENSRNOG00000036934	Abhd12	146690376	1259	chr3:146705930	3	146705930	A	T	0.5	4.38678e-17	0.577097	0.0463468	9.83411e-17	1	0.16265
IL	ENSRNOG00000008822	Fkbp1a	147042945	1225	chr3:146705930	3	146705930	A	T	0.5	8.96096e-08	-0.249587	0.040068	5.1502e-07	1	-0.0829815
IL	ENSRNOG00000005276	Csnk2a1	147713822	1238	chr3:147948301	3	147948301	C	T	0.265432	0.00029041	-0.220155	0.0565794	0.00338648	1	-0.00401593
IL	ENSRNOG00000006695	Rbck1	147809920	1237	chr3:148097638	3	148097638	G	T	0.407407	0.00214699	-0.239224	0.0739834	0.0199042	1	-0.0310061
IL	ENSRNOG00000007738	Hm13	148150699	1496	chr3:148703077	3	148703077	C	T	0.41358	0.0002277	0.339108	0.0854731	0.00354802	1	0.27003
IL	ENSRNOG00000007946	Bcl2l1	148313811	1630	chr3:148547850	3	148547850	T	C	0.666667	0.00145977	-0.254975	0.0757692	0.0212384	1	-0.0682444
IL	ENSRNOG00000008165	Tpx2	148327966	1641	chr3:148361447	3	148361447	G	A	0.41358	5.28098e-12	-0.562213	0.0629587	5.35326e-10	1	-0.563906
IL	ENSRNOG00000008534	Dusp15	148428495	1773	chr3:148435384	3	148435384	C	A	0.450617	8.82373e-10	-0.727961	0.0970509	6.98861e-08	1	-0.30177
IL	ENSRNOG00000010361	Kif3b	148773260	1858	chr3:148603148	3	148603148	A	T	0.438272	7.05936e-05	0.470085	0.108646	0.00160781	1	0.0739896
IL	ENSRNOG00000010538	Commd7	149115210	1731	chr3:149017080	3	149017080	C	T	0.234568	0.000722555	-0.413448	0.114887	0.0124076	1	-0.230613
IL	ENSRNOG00000034174	Bpifb4	149424393	1690	chr3:150253150	3	150253150	T	C	0.660494	0.000411232	-0.663882	0.175595	0.00729007	1	-0.845718
IL	ENSRNOG00000015696	Cdk5rap1	149870414	1702	chr3:150050796	3	150050796	C	A	0.703704	4.83444e-05	-0.709235	0.159722	0.00125369	1	-0.26653
IL	ENSRNOG00000016062	Snta1	149905945	1759	chr3:149681674	3	149681674	A	C	0.716049	2.73097e-05	-0.402207	0.0872479	0.000796545	1	-0.169509
IL	ENSRNOG00000016708	Necab3	150073722	1819	chr3:150089079	3	150089079	T	C	0.790123	1.35488e-10	-0.608939	0.0759333	1.31999e-08	1	-0.285055
IL	ENSRNOG00000016975	Pxmp4	150108899	1838	chr3:150096662	3	150096662	G	A	0.790123	1.19802e-14	-1.33879	0.125053	2.77937e-12	1	-0.913082
IL	ENSRNOG00000017405	Raly	150323117	1970	chr3:150353544	3	150353544	A	G	0.320988	0.000360491	-0.22471	0.0587832	0.00552123	1	-0.0795569
IL	ENSRNOG00000018225	Tp53inp2	150910399	2196	chr3:151024850	3	151024850	A	G	0.12963	2.7303e-05	0.485587	0.105333	0.000551123	1	0.172097
IL	ENSRNOG00000018441	Ggt7	151032303	2258	chr3:150977231	3	150977231	G	A	0.12963	0.000911086	0.370953	0.105307	0.0157814	1	0.0940561
IL	ENSRNOG00000018964	Gss	151106558	2300	chr3:151034572	3	151034572	G	A	0.320988	1.38208e-07	0.632731	0.103568	8.09923e-06	1	0.269549
IL	ENSRNOG00000018997	Myh7b	151126592	2307	chr3:150615687	3	150615687	T	G	0.308642	0.000168545	0.518823	0.127759	0.00366371	1	0.444329
IL	ENSRNOG00000019152	Trpc4ap	151224124	2305	chr3:151180323	3	151180323	C	T	0.302469	2.10866e-06	0.455379	0.0851463	7.37374e-05	1	0.113973
IL	ENSRNOG00000019340	Cep250	151508362	2358	chr3:152363644	3	152363644	C	A	0.697531	0.000930942	0.292667	0.0832515	0.0189206	1	0.139305
IL	ENSRNOG00000019467	Fer1l4	151600141	2333	chr3:151488340	3	151488340	C	T	0.858025	4.207e-07	-1.0016	0.172679	2.24087e-05	1	-1.69558
IL	ENSRNOG00000019948	Phf20	152294657	2325	chr3:152383456	3	152383456	G	A	0.716049	5.77813e-06	1.3585	0.267802	0.000393837	1	0.174347
IL	ENSRNOG00000019948	Phf20	152294657	2325	chr3:152308068	3	152308068	C	T	0.697531	0.000402517	-1.00298	0.264439	0.0161531	2	0.171342
IL	ENSRNOG00000019992	AABR07054400.1	152402521	2277	chr3:152383456	3	152383456	G	A	0.716049	0.000199662	0.620795	0.154873	0.00627532	1	0.720405
IL	ENSRNOG00000020086	Aar2	152626758	2309	chr3:152766836	3	152766836	C	A	0.154321	3.46782e-05	0.72132	0.158905	0.00132579	1	0.12122
IL	ENSRNOG00000020225	Dlgap4	152752092	2394	chr3:152359683	3	152359683	G	C	0.17284	1.85204e-07	0.470719	0.0780849	1.37836e-05	1	0.129467
IL	ENSRNOG00000020337	Sla2	153001310	2020	chr3:152912424	3	152912424	A	G	0.969136	8.27063e-05	-1.58172	0.369657	0.00333294	1	-2.25244
IL	ENSRNOG00000036813	Ndrg3	153042396	2035	chr3:152064967	3	152064967	A	T	0.12963	8.9605e-05	-0.651371	0.153099	0.00299988	1	-0.143651
IL	ENSRNOG00000053240	Soga1	153188916	2070	chr3:152496200	3	152496200	G	T	0.62963	0.000627998	-0.251531	0.069018	0.0157882	1	-0.0802499
IL	ENSRNOG00000012880	Tti1	154490852	2269	chr3:154409909	3	154409909	C	A	0.0679012	5.13335e-06	-1.1855	0.232675	0.00037205	1	-0.313404
IL	ENSRNOG00000015614	Ppp1r16b	155160482	2737	chr3:154831886	3	154831886	C	T	0.530864	0.000105441	-0.298291	0.0709363	0.00422862	1	-0.179331
IL	ENSRNOG00000015928	Dhx35	155297567	2901	chr3:155355871	3	155355871	T	C	0.703704	7.33373e-20	0.82611	0.056549	1.39109e-15	1	0.566254
IL	ENSRNOG00000008297	Oser1	159802953	2444	chr3:159662048	3	159662048	A	G	0.197531	2.81902e-06	0.735967	0.13976	7.12472e-05	1	0.262582
IL	ENSRNOG00000027434	Fitm2	159863461	2419	chr3:159706241	3	159706241	C	T	0.203704	0.000310521	0.384708	0.0994088	0.00500023	1	0.103664
IL	ENSRNOG00000027432	R3hdml	159887037	2380	chr3:159531790	3	159531790	A	G	0.179012	0.000104721	0.702735	0.167034	0.00155556	1	0.98423
IL	ENSRNOG00000009552	Serinc3	160038079	2568	chr3:159993592	3	159993592	C	G	0.0925926	0.00158374	0.615816	0.184511	0.0205585	1	0.115965
IL	ENSRNOG00000010868	Rims4	160301553	2623	chr3:160216156	3	160216156	A	G	0.209877	0.000800617	-0.514397	0.144286	0.0110866	1	-0.268874
IL	ENSRNOG00000029799	Tomm34	160465144	2409	chr3:160579507	3	160579507	G	A	0.296296	0.000485767	0.344643	0.0924622	0.00673576	1	0.0975808
IL	ENSRNOG00000013529	Stk4	160467553	2407	chr3:160581035	3	160581035	G	A	0.296296	6.08616e-05	-0.471551	0.107871	0.00124003	1	-0.15492
IL	ENSRNOG00000013681	Kcns1	160561742	2322	chr3:160579226	3	160579226	C	A	0.283951	9.20898e-06	0.590082	0.119763	0.000190907	1	0.813608
IL	ENSRNOG00000026295	Rbpjl	160852165	2115	chr3:160207345	3	160207345	G	A	0.209877	0.00051986	0.628713	0.169667	0.00781991	1	0.416591
IL	ENSRNOG00000014297	Sdc4	160891191	2097	chr3:160800541	3	160800541	G	T	0.58642	2.37139e-07	-0.462356	0.0775796	8.3398e-06	1	-0.229349
IL	ENSRNOG00000014571	Dbndd2	160935710	2114	chr3:160970418	3	160970418	T	C	0.537037	2.53725e-06	-0.419196	0.0791563	7.19389e-05	1	-0.192899
IL	ENSRNOG00000015797	Neurl2	161298962	2253	chr3:161174059	3	161174059	C	A	0.796296	0.000121577	-0.611672	0.146982	0.00164552	1	-0.60056
IL	ENSRNOG00000015857	Ctsa	161299026	2253	chr3:161933715	3	161933715	C	T	0.808642	0.000420563	-0.24988	0.0662182	0.00453269	1	-0.078793
IL	ENSRNOG00000018649	Slc35c2	161812292	2023	chr3:162128942	3	162128942	C	T	0.154321	1.40513e-23	-1.17104	0.0656235	3.96809e-21	1	-0.943991
IL	ENSRNOG00000018557	Cdh22	161917286	2027	chr3:162174428	3	162174428	A	G	0.160494	5.3428e-06	0.595371	0.117115	8.29926e-05	1	0.246661
IL	ENSRNOG00000025384	Slc2a10	162181975	1748	chr3:162028234	3	162028234	A	G	0.160494	4.29067e-15	1.19087	0.108098	5.23935e-13	1	1.59695
IL	ENSRNOG00000005616	Ncoa3	162692186	2291	chr3:162720393	3	162720393	T	C	0.425926	6.00883e-10	0.499851	0.0657107	1.49238e-08	1	0.228616
IL	ENSRNOG00000006052	Sulf2	162872832	2237	chr3:163253164	3	163253164	T	C	0.709877	3.85796e-06	-0.425112	0.0821205	5.93836e-05	1	-0.108732
IL	ENSRNOG00000007665	Cse1l	163664137	2219	chr3:163635157	3	163635157	G	A	0.679012	8.61688e-07	-0.74223	0.132539	1.09079e-05	1	-0.183671
IL	ENSRNOG00000008081	Ddx27	163767174	2138	chr3:163012404	3	163012404	T	C	0.691358	4.25016e-06	0.60846	0.118169	3.5268e-05	1	0.15406
IL	ENSRNOG00000060821	Rnf114	164248732	1734	chr3:164367916	3	164367916	T	C	0.623457	6.44826e-08	0.565489	0.0894776	2.48559e-07	1	0.212907
IL	ENSRNOG00000012175	Nfatc2	165360293	223	chr3:164553975	3	164553975	T	C	0.623457	0.000739028	-0.583584	0.162497	0.00330418	1	-0.452475
IL	ENSRNOG00000021295	Rae1	171015618	4290	chr3:171160438	3	171160438	C	T	0.734568	4.87713e-10	-0.730808	0.0953498	2.42655e-07	1	-0.21889
IL	ENSRNOG00000050404	Pmepa1	171342647	3769	chr3:171149735	3	171149735	T	C	0.697531	1.68308e-06	-0.428167	0.0791162	0.000138839	1	-0.303652
IL	ENSRNOG00000028440	Apcdd1l	171957997	2832	chr3:171780187	3	171780187	G	A	0.290123	0.000406489	0.723089	0.191068	0.00986473	1	0.990047
IL	ENSRNOG00000024693	Zfp831	172692453	1664	chr3:172806092	3	172806092	G	T	0.234568	2.31879e-05	-0.350778	0.0753048	0.000328359	1	-0.205409
IL	ENSRNOG00000053607	Fam217b	173953870	1587	chr3:173961865	3	173961865	G	C	0.549383	2.3398e-13	0.956624	0.0973578	1.57376e-11	1	0.221945
IL	ENSRNOG00000052405	Cdh4	175144496	1924	chr3:175560925	3	175560925	T	C	0.592593	0.000812938	0.212277	0.0596264	0.012082	1	0.13588
IL	ENSRNOG00000059919	Mtg2	175450980	1404	chr3:175579486	3	175579486	A	G	0.592593	4.52674e-05	0.408489	0.0915883	0.000654377	1	0.134325
IL	ENSRNOG00000061153	Hrh3	175479396	1347	chr3:175279894	3	175279894	G	A	0.592593	0.00104818	0.208034	0.0598462	0.0115081	1	0.114901
IL	ENSRNOG00000053430	Slco4a1	175838995	1449	chr3:175585156	3	175585156	G	A	0.592593	0.00209859	-0.359386	0.110876	0.0200323	1	-0.323062
IL	ENSRNOG00000009531	Col9a3	176102352	1159	chr3:175708015	3	175708015	A	G	0.339506	7.0288e-07	0.618905	0.109403	9.7211e-06	1	0.504965
IL	ENSRNOG00000061199	Tcfl5	176144532	1113	chr3:176814973	3	176814973	A	G	0.54321	0.000109932	-0.501776	0.119689	0.00119952	1	-0.532071
IL	ENSRNOG00000043150	Arfgap1	176475894	948	chr3:176497586	3	176497586	C	A	0.450617	5.05591e-08	1.2993	0.202751	1.29723e-06	1	0.162128
IL	ENSRNOG00000043150	Arfgap1	176475894	948	chr3:176848333	3	176848333	A	C	0.537037	0.000857481	0.671605	0.189345	0.016352	2	-0.12529
IL	ENSRNOG00000010326	Col20a1	176494769	946	chr3:177025432	3	177025432	G	A	0.555556	7.8717e-11	0.810725	0.0992258	1.46939e-09	1	0.847828
IL	ENSRNOG00000011202	Chrna4	176548209	945	chr3:176943429	3	176943429	T	C	0.444444	5.38339e-19	-1.00962	0.0725569	1.70072e-17	1	-0.389363
IL	ENSRNOG00000013657	Stmn3	176816163	561	chr3:176848333	3	176848333	A	C	0.537037	1.71053e-06	0.195596	0.0361725	2.18397e-05	1	0.0811101
IL	ENSRNOG00000027513	Rtel1	176818438	558	chr3:177116852	3	177116852	T	C	0.444444	6.32473e-33	-1.05867	0.0372726	4.44202e-32	1	-1.25864
IL	ENSRNOG00000036719	Samd10	177095598	425	chr3:177107085	3	177107085	C	T	0.549383	1.11171e-05	-0.570028	0.116986	0.000100738	1	-0.199443
IL	ENSRNOG00000017843	Polr3k	177374813	425	chr3:177041635	3	177041635	C	T	0.555556	8.02391e-33	-1.09621	0.0387861	1.11795e-31	1	-0.873384
IL	ENSRNOG00000053300	AABR07058985.1	84269	568	chr4:488572	4	488572	G	C	0.876543	0.00114115	1.02491	0.297261	0.0119032	1	6.64386
IL	ENSRNOG00000006859	Insig1	342303	635	chr4:1171858	4	1171858	G	A	0.0617284	2.40278e-05	-1.05006	0.225933	0.000442876	1	-0.517102
IL	ENSRNOG00000005691	Rnf32	2053713	915	chr4:2613427	4	2613427	C	A	0.635802	0.00122231	0.565088	0.164995	0.0122189	1	0.370514
IL	ENSRNOG00000048969	AABR07059041.1	2340149	897	chr4:2537205	4	2537205	T	C	0.716049	0.00120868	0.407735	0.118921	0.0109078	1	0.162732
IL	ENSRNOG00000009282	Nub1	6978074	1922	chr4:6657483	4	6657483	G	A	0.555556	0.00113629	0.295205	0.0855849	0.0110991	1	0.048665
IL	ENSRNOG00000010077	Smarcd3	7076760	1799	chr4:6982457	4	6982457	C	T	0.611111	1.97648e-08	-0.586296	0.0882248	4.89315e-07	1	-0.218384
IL	ENSRNOG00000012764	Agap3	7253073	1653	chr4:6539249	4	6539249	C	T	0.549383	0.000326236	-0.170116	0.0441361	0.00335661	1	-0.0381536
IL	ENSRNOG00000011667	Fastk	7260576	1650	chr4:6657492	4	6657492	G	A	0.561728	6.05471e-05	0.29901	0.0683768	0.00079196	1	0.134444
IL	ENSRNOG00000010517	Fam126a	7661559	1042	chr4:8463660	4	8463660	T	A	0.123457	0.00181527	0.53867	0.163675	0.0175072	1	0.385251
IL	ENSRNOG00000021614	Kmt2e	8255515	963	chr4:8463660	4	8463660	T	A	0.123457	0.00126239	0.215912	0.0632421	0.0125654	1	0.0481604
IL	ENSRNOG00000021441	Reln	9347529	2005	chr4:8741183	4	8741183	C	T	0.82716	6.54761e-06	-0.432108	0.085986	7.45018e-05	1	-0.180391
IL	ENSRNOG00000011363	Napepld	9966892	2766	chr4:10258598	4	10258598	T	C	0.783951	0.0001104	0.60252	0.143764	0.00159588	1	0.362274
IL	ENSRNOG00000012785	Armc10	10020023	2784	chr4:10423931	4	10423931	T	C	0.796296	0.00022424	0.532525	0.134063	0.00321137	1	0.130613
IL	ENSRNOG00000012932	Ccdc146	10295123	2724	chr4:10146641	4	10146641	G	A	0.209877	9.8243e-09	0.732811	0.107173	5.9796e-07	1	0.90747
IL	ENSRNOG00000012881	Fgl2	10329242	2690	chr4:9656800	4	9656800	A	G	0.790123	0.000394501	0.542803	0.143069	0.00551146	1	0.560537
IL	ENSRNOG00000028801	Gsap	10517849	2606	chr4:11033910	4	11033910	G	T	0.37037	0.000786351	-0.517604	0.144945	0.00966643	1	-0.861368
IL	ENSRNOG00000013517	Phtf2	10823282	2713	chr4:10517544	4	10517544	G	A	0.62963	0.000359997	0.469259	0.122742	0.00403163	1	0.192146
IL	ENSRNOG00000006526	Sema3c	14490447	3291	chr4:14849522	4	14849522	T	G	0.376543	9.2194e-06	0.462813	0.0939386	0.000180664	1	0.22409
IL	ENSRNOG00000007027	Hgf	15505363	3722	chr4:14774950	4	14774950	C	T	0.376543	7.07657e-16	0.735302	0.0635467	8.38893e-13	1	0.490452
IL	ENSRNOG00000005726	Pclo	17058922	2749	chr4:17204754	4	17204754	C	T	0.438272	0.000962773	-0.153481	0.0437974	0.0117551	1	-0.0391284
IL	ENSRNOG00000006631	Sema3e	17594599	3055	chr4:17325892	4	17325892	T	C	0.703704	9.39234e-12	-0.870147	0.0992543	2.98003e-09	1	-0.607176
IL	ENSRNOG00000005519	Grm3	21317696	2640	chr4:21518647	4	21518647	T	C	0.567901	1.80011e-06	-0.485658	0.0900549	8.38581e-05	1	-0.220632
IL	ENSRNOG00000005908	Dmtf1	21862314	2736	chr4:21883305	4	21883305	A	T	0.197531	2.85305e-08	-0.709347	0.108388	2.73049e-06	1	-0.297479
IL	ENSRNOG00000042758	Tmem243	21920652	2691	chr4:22074147	4	22074147	G	A	0.592593	0.000333209	0.503761	0.130927	0.00839314	1	0.289747
IL	ENSRNOG00000006779	Crot	22081605	2587	chr4:22101806	4	22101806	T	A	0.592593	3.56418e-19	1.16739	0.0830487	8.99436e-16	1	0.739738
IL	ENSRNOG00000008012	Abcb4	22425516	2895	chr4:22337747	4	22337747	C	T	0.666667	2.67991e-05	0.583229	0.126363	0.000823759	1	0.27938
IL	ENSRNOG00000042478	Adam22	22859623	3290	chr4:22418845	4	22418845	A	G	0.759259	1.7662e-08	-0.404285	0.0605542	1.48489e-06	1	-0.288823
IL	ENSRNOG00000008602	Steap4	23135355	4576	chr4:23469772	4	23469772	C	G	0.154321	1.21239e-11	1.43006	0.163594	1.36828e-09	1	1.5834
IL	ENSRNOG00000008602	Steap4	23135355	4576	chr4:22789863	4	22789863	A	T	0.771605	0.00051861	-0.517415	0.139415	0.00940882	2	-0.149583
IL	ENSRNOG00000006114	Cfap69	25538498	2153	chr4:25906179	4	25906179	G	A	0.574074	5.64239e-08	-0.506838	0.0797329	9.2172e-07	1	-0.354945
IL	ENSRNOG00000007098	Gtpbp10	25635766	2201	chr4:25687748	4	25687748	T	A	0.598765	1.00909e-06	0.595957	0.107267	6.26597e-06	1	0.261718
IL	ENSRNOG00000039862	Cldn12	25686393	2333	chr4:25913534	4	25913534	T	C	0.580247	1.17222e-12	0.937652	0.100181	1.20597e-11	1	0.279942
IL	ENSRNOG00000016242	Fzd1	26470865	1645	chr4:26223193	4	26223193	C	T	0.475309	4.20584e-08	0.733163	0.113886	2.75089e-07	1	0.332475
IL	ENSRNOG00000011008	Bet1	29092754	1011	chr4:29218359	4	29218359	A	G	0.327161	1.69525e-05	0.429918	0.0905117	0.000125681	1	0.165128
IL	ENSRNOG00000054508	Foxp2	41364442	325	chr4:41117280	4	41117280	G	A	0.530864	0.00310768	-0.261767	0.0843175	0.0139111	1	-0.141344
IL	ENSRNOG00000055103	Cftr	42692837	1011	chr4:42679615	4	42679615	G	A	0.333333	0.00235251	-0.457349	0.142839	0.00360531	1	-0.679251
IL	ENSRNOG00000051952	Tes	44321884	1791	chr4:43342074	4	43342074	T	C	0.327161	0.00350997	-0.427961	0.13979	0.0180747	1	-0.118101
IL	ENSRNOG00000057713	Cav2	44573265	1806	chr4:44594888	4	44594888	A	G	0.41358	8.289e-05	-0.412571	0.0964354	0.000518565	1	-0.270611
IL	ENSRNOG00000056836	Cav1	44597124	1861	chr4:44490846	4	44490846	A	G	0.41358	3.6284e-05	-0.594952	0.131456	0.000249549	1	-0.266081
IL	ENSRNOG00000019986	Pot1	51946716	2767	chr4:52305913	4	52305913	A	G	0.277778	2.16541e-05	0.570442	0.121936	0.000143342	1	0.185934
IL	ENSRNOG00000021468	Grm8	55407923	3280	chr4:56240029	4	56240029	A	G	0.117284	2.33271e-07	0.970959	0.162795	1.07072e-05	1	0.36694
IL	ENSRNOG00000031173	Snd1	55772378	3426	chr4:55050949	4	55050949	G	C	0.12963	0.000602269	-0.41924	0.114609	0.0120885	1	-0.117345
IL	ENSRNOG00000008098	Lrrc4	56114255	3539	chr4:56978229	4	56978229	G	A	0.17284	6.59808e-05	-0.755866	0.173877	0.00259416	1	-0.109762
IL	ENSRNOG00000006197	Calu	56625562	3586	chr4:56937553	4	56937553	C	T	0.160494	1.2404e-05	-0.66141	0.136631	0.000726607	1	-0.13718
IL	ENSRNOG00000010154	Zc3hc1	57706614	3343	chr4:56759554	4	56759554	A	G	0.271605	0.000586019	0.370736	0.101105	0.0188893	1	0.0694767
IL	ENSRNOG00000010267	Klhdc10	57715947	3355	chr4:57886470	4	57886470	G	A	0.333333	5.87616e-13	-0.868714	0.0908836	1.04491e-09	1	-0.173075
IL	ENSRNOG00000028219	Tmem209	57823296	3467	chr4:57509918	4	57509918	C	T	0.592593	3.22435e-06	0.864743	0.165414	0.00021407	1	0.380118
IL	ENSRNOG00000010345	Ssmem1	57823412	3467	chr4:56891600	4	56891600	G	A	0.598765	0.000124593	0.635872	0.153074	0.00505212	1	0.523641
IL	ENSRNOG00000028092	Cpa2	57855417	3435	chr4:58830935	4	58830935	C	A	0.154321	6.06434e-05	0.892719	0.204166	0.00274486	1	0.76854
IL	ENSRNOG00000054990	AABR07060133.1	58485448	3308	chr4:57501493	4	57501493	G	A	0.598765	6.14928e-07	-0.86671	0.152201	6.7902e-05	1	-1.27034
IL	ENSRNOG00000054514	Mkln1	58693385	3839	chr4:59188833	4	59188833	T	C	0.493827	8.96774e-08	-0.510168	0.0819037	1.50004e-05	1	-0.25047
IL	ENSRNOG00000012495	Podxl	58893171	4299	chr4:57898617	4	57898617	C	G	0.351852	6.63939e-05	0.404667	0.0931287	0.00345884	1	0.190911
IL	ENSRNOG00000053863	AABR07060151.1	59203027	4487	chr4:59655743	4	59655743	T	C	0.512346	3.24593e-07	0.873305	0.148709	4.02018e-05	1	1.67597
IL	ENSRNOG00000046023	Exoc4	60549198	3714	chr4:61379937	4	61379937	C	A	0.265432	3.31514e-08	-0.747039	0.114873	3.26442e-06	1	-0.244721
IL	ENSRNOG00000008851	Slc35b4	61573004	2738	chr4:61222649	4	61222649	G	A	0.308642	2.36478e-06	-0.550324	0.103527	0.000141104	1	-0.125731
IL	ENSRNOG00000009734	Akr1b8	61771971	2792	chr4:61742567	4	61742567	G	A	0.0493827	8.40238e-13	-1.70151	0.178869	1.50351e-10	1	-1.80063
IL	ENSRNOG00000009734	Akr1b8	61771971	2792	chr4:60974881	4	60974881	C	T	0.308642	0.00010484	0.367887	0.0873044	0.00292027	2	-0.0832584
IL	ENSRNOG00000010397	Agbl3	62299045	2750	chr4:62909791	4	62909791	T	C	0.290123	3.54766e-06	-0.511797	0.0984116	0.000239365	1	-0.629555
IL	ENSRNOG00000026919	RGD1565367	62526725	2538	chr4:62072389	4	62072389	G	A	0.512346	0.000375359	0.628479	0.164962	0.0104004	1	0.654224
IL	ENSRNOG00000011184	Slc13a4	62840358	2849	chr4:61991258	4	61991258	C	T	0.506173	0.000689798	0.513224	0.142015	0.0191225	1	0.499857
IL	ENSRNOG00000011750	Fam180a	62860447	2909	chr4:62237018	4	62237018	C	T	0.234568	6.39118e-05	-0.742054	0.170324	0.0028249	1	-0.958237
IL	ENSRNOG00000011857	Mtpn	63039423	3019	chr4:62280701	4	62280701	A	C	0.259259	2.12074e-05	-0.301866	0.0644417	0.0013441	1	-0.066419
IL	ENSRNOG00000011946	Ptn	64330997	3494	chr4:64380354	4	64380354	G	A	0.277778	0.000360666	0.302508	0.0791381	0.0208868	1	0.117295
IL	ENSRNOG00000008725	Slc37a3	67162809	2567	chr4:67882066	4	67882066	A	C	0.117284	0.000147776	0.846562	0.206399	0.00260933	1	0.140261
IL	ENSRNOG00000026748	Dennd2a	67301103	2487	chr4:67913870	4	67913870	A	G	0.209877	0.00117019	-0.363836	0.105783	0.0169199	1	-0.192666
IL	ENSRNOG00000010005	Adck2	67359532	2457	chr4:66619146	4	66619146	G	A	0.351852	0.000840662	-0.458892	0.129298	0.0126684	1	-0.121228
IL	ENSRNOG00000060317	AABR07060341.2	68440510	3422	chr4:67575500	4	67575500	C	T	0.333333	1.8606e-05	0.489256	0.103598	0.000335771	1	0.418588
IL	ENSRNOG00000011854	Dennd11	68597587	3315	chr4:69269036	4	69269036	A	G	0.209877	0.00125634	0.361558	0.105853	0.0139217	1	0.0913747
IL	ENSRNOG00000026306	Clec5a	68819929	3603	chr4:69223479	4	69223479	C	T	0.0308642	1.79686e-05	2.20408	0.465698	0.000591594	1	2.90643
IL	ENSRNOG00000026177	Mgam	68849034	3695	chr4:67946870	4	67946870	C	T	0.191358	1.39906e-06	0.643843	0.117834	6.52719e-05	1	0.408269
IL	ENSRNOG00000045771	Chl1	70252367	4347	chr4:69962710	4	69962710	A	C	0.179012	2.39692e-05	-0.312363	0.0671986	0.00108087	1	-0.207727
IL	ENSRNOG00000014312	AC109737.1	70828895	3442	chr4:71808069	4	71808069	C	T	0.765432	1.69142e-08	-0.988021	0.147724	2.09368e-06	1	-2.30273
IL	ENSRNOG00000006617	AABR07060487.1	75884734	4261	chr4:74907067	4	74907067	A	T	0.117284	5.27137e-07	0.512881	0.0893908	2.59096e-05	1	0.24023
IL	ENSRNOG00000006711	Zfp212	77592017	1640	chr4:76939705	4	76939705	C	T	0.296296	0.000477858	-0.540595	0.144828	0.00500381	1	-0.192801
IL	ENSRNOG00000026874	Zfp956	77623539	1659	chr4:76947196	4	76947196	T	C	0.296296	1.35582e-08	-0.772636	0.11448	3.6437e-07	1	-0.351742
IL	ENSRNOG00000033639	Zfp777	77706995	1669	chr4:78563752	4	78563752	C	T	0.308642	0.00121844	-0.43074	0.125729	0.013818	1	-0.138252
IL	ENSRNOG00000025848	Sspo	78080311	2141	chr4:78801985	4	78801985	T	C	0.283951	6.61833e-07	0.860776	0.151707	2.08059e-05	1	1.35451
IL	ENSRNOG00000008816	Gpnmb	78694448	2825	chr4:79686130	4	79686130	G	C	0.197531	1.84386e-06	1.03609	0.192364	3.90017e-05	1	0.532912
IL	ENSRNOG00000009156	Tra2a	78924182	3147	chr4:78101545	4	78101545	A	G	0.283951	0.00160831	0.18393	0.0551954	0.0187207	1	0.0855632
IL	ENSRNOG00000009447	Fam221a	79021873	3288	chr4:79856743	4	79856743	G	A	0.308642	3.02931e-11	1.01457	0.120247	1.91084e-09	1	0.978013
IL	ENSRNOG00000021579	Mpp6	79846522	3735	chr4:80833661	4	80833661	G	A	0.228395	0.000173036	-0.45849	0.113128	0.00412325	1	-0.152208
IL	ENSRNOG00000011944	Snx10	81311491	2686	chr4:81358597	4	81358597	T	C	0.12963	1.77066e-23	-1.8484	0.102773	3.974e-19	1	-2.09245
IL	ENSRNOG00000011944	Snx10	81311491	2686	chr4:80834160	4	80834160	G	A	0.234568	4.27241e-12	-0.74323	0.0822089	1.14714e-09	2	0.079314
IL	ENSRNOG00000008393	Tax1bp1	82776747	1990	chr4:81865438	4	81865438	A	G	0.722222	5.89034e-08	0.450606	0.0710192	2.96273e-06	1	0.125511
IL	ENSRNOG00000026941	Tril	83972541	3118	chr4:83701377	4	83701377	C	T	0.45679	0.000170185	-0.518248	0.127711	0.00434838	1	-0.19094
IL	ENSRNOG00000009411	Chn2	84194348	3524	chr4:84620583	4	84620583	G	T	0.302469	0.000168402	-0.529676	0.130423	0.00562025	1	-0.183238
IL	ENSRNOG00000009564	Prr15	84478840	3979	chr4:85476215	4	85476215	A	G	0.537037	0.000593004	-0.279636	0.0763402	0.0179693	1	-0.201486
IL	ENSRNOG00000009636	Scrn1	84740910	4283	chr4:84624354	4	84624354	T	C	0.320988	3.21811e-11	-0.999615	0.118713	1.97823e-08	1	-0.19535
IL	ENSRNOG00000010629	Nod1	85174952	4739	chr4:85544614	4	85544614	G	A	0.537037	1.49486e-06	-0.532823	0.0978499	0.000242381	1	-0.307082
IL	ENSRNOG00000011052	Gars	85235173	5012	chr4:85102390	4	85102390	A	G	0.549383	7.28794e-06	0.309812	0.0620301	0.000815094	1	0.0782038
IL	ENSRNOG00000011145	Crhr2	85329363	4881	chr4:85140906	4	85140906	G	A	0.209877	1.08127e-13	-1.10899	0.110327	1.02754e-09	1	-1.24876
IL	ENSRNOG00000011648	Aqp1	85551503	4705	chr4:85449221	4	85449221	C	A	0.216049	1.97124e-05	-0.528301	0.112267	0.00187562	1	-0.700681
IL	ENSRNOG00000012098	Adcyap1r1	85662893	4736	chr4:86195544	4	86195544	C	T	0.277778	9.77292e-08	-0.559656	0.0901925	3.60114e-05	1	-0.161015
IL	ENSRNOG00000026055	Neurod6	85915100	4542	chr4:86148465	4	86148465	G	A	0.425926	4.04496e-07	-0.4187	0.0720489	0.00010008	1	-0.159345
IL	ENSRNOG00000013809	Kbtbd2	87111026	3691	chr4:86244642	4	86244642	T	A	0.283951	0.000483611	0.429203	0.115104	0.0110464	1	0.11501
IL	ENSRNOG00000005478	Fkbp9	87167515	3518	chr4:87719186	4	87719186	G	A	0.469136	1.47032e-05	0.620748	0.129555	0.00066117	1	0.290217
IL	ENSRNOG00000005981	Nt5c3a	87281158	3367	chr4:86926882	4	86926882	C	A	0.320988	6.5605e-09	0.474828	0.0683339	1.02035e-06	1	0.172764
IL	ENSRNOG00000006646	Vopp1	88441068	3175	chr4:88328609	4	88328609	A	G	0.320988	3.52118e-10	0.905272	0.116214	3.54065e-08	1	0.124356
IL	ENSRNOG00000006646	Vopp1	88441068	3175	chr4:88891079	4	88891079	C	T	0.395062	4.53077e-05	-0.542818	0.121489	0.0011434	2	-0.00343594
IL	ENSRNOG00000006810	Lancl2	88565293	3386	chr4:87838863	4	87838863	G	A	0.277778	7.50653e-06	-0.594916	0.119316	0.000433726	1	-0.103478
IL	ENSRNOG00000006858	Pyurf	88584243	3375	chr4:88687612	4	88687612	G	A	0.54321	1.05502e-07	-0.560151	0.0905808	9.89999e-06	1	-0.229317
IL	ENSRNOG00000023969	Herc6	88649217	3360	chr4:89540823	4	89540823	A	T	0.771605	5.26009e-15	-0.84626	0.0772518	2.06244e-11	1	-0.625478
IL	ENSRNOG00000006893	Ppm1k	88694584	3298	chr4:89673459	4	89673459	G	C	0.401235	9.32778e-08	0.555202	0.0892894	1.13531e-05	1	0.236765
IL	ENSRNOG00000007041	Abcg2	88832179	3335	chr4:88860242	4	88860242	G	A	0.37037	1.21826e-20	1.19913	0.0786223	8.73644e-16	1	1.55637
IL	ENSRNOG00000023657	Gprin3	89695929	2304	chr4:89733955	4	89733955	G	C	0.58642	7.24222e-06	-0.57803	0.11569	0.000283589	1	-0.665926
IL	ENSRNOG00000008656	Snca	90882286	4323	chr4:91060181	4	91060181	T	G	0.222222	1.95621e-07	-0.618079	0.102788	2.35632e-05	1	-0.149276
IL	ENSRNOG00000024986	Mmrn1	90990089	4528	chr4:90993910	4	90993910	A	G	0.592593	0.00025011	0.50507	0.128254	0.00911689	1	1.26012
IL	ENSRNOG00000006583	Hpgds	95970667	1148	chr4:96296817	4	96296817	C	T	0.296296	1.25025e-05	-1.48276	0.305799	0.000147375	1	-1.49059
IL	ENSRNOG00000006583	Hpgds	95970667	1148	chr4:95786595	4	95786595	A	T	0.339506	0.000960548	1.01893	0.290345	0.0121938	2	-0.872518
IL	ENSRNOG00000050231	Gng12	97657672	1393	chr4:97864531	4	97864531	T	C	0.197531	0.000214258	-0.80293	0.201416	0.000858882	1	-0.327303
IL	ENSRNOG00000006508	Thnsl2	98995591	2203	chr4:99084718	4	99084718	A	G	0.635802	1.00712e-05	0.666775	0.136043	0.000186062	1	0.408185
IL	ENSRNOG00000007356	Chmp3	99449112	2560	chr4:99070506	4	99070506	C	T	0.45679	0.00101002	0.291917	0.0836808	0.0141637	1	0.0993538
IL	ENSRNOG00000008481	Reep1	99618623	2668	chr4:99870301	4	99870301	C	T	0.395062	9.54917e-14	-0.906357	0.0898421	1.5555e-11	1	-0.197639
IL	ENSRNOG00000008546	Mrpl35	99746561	2758	chr4:98973376	4	98973376	C	T	0.462963	3.1059e-05	0.333068	0.0728504	0.000663151	1	0.104659
IL	ENSRNOG00000009097	Immt	99753501	2753	chr4:99751430	4	99751430	C	T	0.487654	2.9851e-06	-0.546758	0.104151	8.75697e-05	1	-0.0810838
IL	ENSRNOG00000009484	Ptcd3	99822993	2748	chr4:99632293	4	99632293	A	T	0.407407	0.000592199	0.331926	0.0906043	0.00863124	1	0.0998838
IL	ENSRNOG00000010284	St3gal5	99937559	2851	chr4:100098016	4	100098016	T	C	0.395062	0.000661948	-0.398478	0.109855	0.010305	1	-0.0824681
IL	ENSRNOG00000061100	Tmem150a	100218662	2742	chr4:100226894	4	100226894	G	A	0.475309	1.33586e-05	0.408558	0.0847755	0.000341341	1	0.180809
IL	ENSRNOG00000012035	Rnf181	100228810	2759	chr4:100086133	4	100086133	C	A	0.41358	1.86772e-10	-0.545125	0.0687398	1.84334e-08	1	-0.194403
IL	ENSRNOG00000013668	Capg	100407659	2736	chr4:100279093	4	100279093	C	T	0.438272	3.03697e-08	-0.736964	0.112905	2.23099e-06	1	-0.847946
IL	ENSRNOG00000014090	Retsat	100465171	2701	chr4:100570785	4	100570785	A	G	0.845679	1.08147e-22	-1.88461	0.10927	2.68683e-18	1	-1.61362
IL	ENSRNOG00000014090	Retsat	100465171	2701	chr4:100698168	4	100698168	G	A	0.432099	3.0924e-14	0.69505	0.0662314	1.75465e-12	2	-0.0580444
IL	ENSRNOG00000014617	Tgoln2	100483169	2701	chr4:100651037	4	100651037	A	G	0.851852	1.53876e-10	-0.744292	0.092783	4.45653e-08	1	-0.184662
IL	ENSRNOG00000014617	Tgoln2	100483169	2701	chr4:99887115	4	99887115	A	G	0.493827	7.35165e-07	-0.333852	0.058984	3.08305e-05	2	-0.113629
IL	ENSRNOG00000042499	LOC100364435	100883276	2135	chr4:100279093	4	100279093	C	T	0.438272	0.00147916	0.160507	0.04776	0.0184045	1	0.0751417
IL	ENSRNOG00000015581	Dnah6	101156577	1799	chr4:101391207	4	101391207	G	A	0.450617	1.19647e-05	-0.767696	0.158245	0.000279883	1	-0.951933
IL	ENSRNOG00000006093	LRRTM1	108301130	3258	chr4:108632808	4	108632808	T	G	0.0864198	0.0010913	-0.64171	0.185319	0.00707117	1	-0.133279
IL	ENSRNOG00000006151	Reg3b	109467273	3373	chr4:108669759	4	108669759	G	T	0.0864198	0.000252285	1.10115	0.279811	0.0032708	1	0.885175
IL	ENSRNOG00000021938	Lrrtm4	110699558	2922	chr4:110295873	4	110295873	A	C	0.561728	0.000483056	0.360446	0.0966552	0.00447281	1	0.122314
IL	ENSRNOG00000006968	Mrpl19	112707271	4397	chr4:112108064	4	112108064	C	T	0.12963	1.81719e-05	-0.791073	0.16692	0.00155029	1	-0.307627
IL	ENSRNOG00000006968	Mrpl19	112707271	4397	chr4:113009353	4	113009353	T	C	0.679012	0.00037844	-0.374863	0.098322	0.0142145	2	-0.149244
IL	ENSRNOG00000007118	Eva1a	112773939	4500	chr4:112707308	4	112707308	T	A	0.549383	5.91461e-11	0.778797	0.094397	3.25434e-08	1	0.774781
IL	ENSRNOG00000006116	Hk2	113610244	4034	chr4:113690630	4	113690630	G	C	0.271605	0.000601683	-0.579353	0.158366	0.0178202	1	-0.217096
IL	ENSRNOG00000006784	Sema4f	113764533	3700	chr4:113755189	4	113755189	G	A	0.87037	8.55788e-07	-0.77191	0.137791	6.20093e-05	1	-0.214919
IL	ENSRNOG00000022448	Htra2	113886995	3415	chr4:113727393	4	113727393	A	G	0.734568	1.04538e-08	-1.1917	0.174074	2.2281e-06	1	-0.169709
IL	ENSRNOG00000022448	Htra2	113886995	3415	chr4:113737513	4	113737513	T	C	0.598765	0.000177149	0.674294	0.166415	0.00688582	2	-0.0708524
IL	ENSRNOG00000008648	Mogs	113948515	3286	chr4:114098833	4	114098833	G	A	0.438272	0.000266107	0.645642	0.164764	0.00882533	1	0.144988
IL	ENSRNOG00000059679	LOC103692165	113968996	3279	chr4:113020653	4	113020653	G	A	0.283951	6.2296e-08	-0.837412	0.132305	5.67922e-06	1	-0.381653
IL	ENSRNOG00000009022	Rtkn	114835065	3026	chr4:115808861	4	115808861	C	T	0.728395	1.61758e-05	-0.414166	0.0869447	0.000492422	1	-0.218161
IL	ENSRNOG00000010378	Slc4a5	114918489	3083	chr4:115543510	4	115543510	T	A	0.716049	4.29919e-06	0.723987	0.140695	0.000132203	1	1.31269
IL	ENSRNOG00000011617	Dguok	115208062	3001	chr4:115159047	4	115159047	G	T	0.592593	2.99994e-10	0.822243	0.10543	3.58497e-08	1	0.435613
IL	ENSRNOG00000014092	Paip2b	115516297	2461	chr4:115353085	4	115353085	A	G	0.728395	4.94114e-05	0.59823	0.134922	0.00126323	1	0.272399
IL	ENSRNOG00000015076	Cyp26b1	116278616	2603	chr4:116201605	4	116201605	G	A	0.17284	3.82372e-05	-0.690512	0.153096	0.000767104	1	-0.751648
IL	ENSRNOG00000015455	Spr	116916237	2778	chr4:117878611	4	117878611	G	T	0.518519	3.20107e-07	-0.396181	0.0674186	1.4128e-05	1	-0.365067
IL	ENSRNOG00000028235	RGD1560795	116933342	2791	chr4:117694636	4	117694636	C	T	0.574074	0.000266399	0.498236	0.127158	0.00456144	1	0.420053
IL	ENSRNOG00000037871	Sfxn5	117111654	2995	chr4:117327411	4	117327411	C	G	0.858025	1.3452e-08	-4.05053	0.595504	4.72781e-07	1	-0.258788
IL	ENSRNOG00000037871	Sfxn5	117111654	2995	chr4:117470493	4	117470493	G	A	0.148148	5.09129e-06	-2.93642	0.573341	0.0001335	2	0.244325
IL	ENSRNOG00000037871	Sfxn5	117111654	2995	chr4:117529266	4	117529266	G	C	0.666667	1.30438e-05	-0.47567	0.0981356	0.000199439	3	-0.0569024
IL	ENSRNOG00000015630	Cct7	117235024	2734	chr4:116743247	4	116743247	G	A	0.0432099	3.03863e-05	-0.604189	0.131965	0.000637119	1	-0.144009
IL	ENSRNOG00000033202	Fbxo41	117268179	2649	chr4:116961632	4	116961632	G	A	0.54321	3.08682e-06	-0.347761	0.0663647	9.02102e-05	1	-0.0993585
IL	ENSRNOG00000022343	Alms1	117371660	2672	chr4:118082788	4	118082788	T	G	0.530864	4.63125e-09	0.389034	0.0552261	3.36261e-07	1	0.195499
IL	ENSRNOG00000015763	Nat8f3	117490722	2748	chr4:117694519	4	117694519	T	G	0.716049	0.000158222	-0.669024	0.163956	0.00278787	1	-0.299043
IL	ENSRNOG00000015768	Nat8f5	117531481	2713	chr4:116697518	4	116697518	T	C	0.037037	0.00039172	1.44484	0.380597	0.00664573	1	0.998693
IL	ENSRNOG00000047507	LOC100910829	117568349	2694	chr4:117297967	4	117297967	T	G	0.574074	2.6734e-07	0.782973	0.132114	1.09011e-05	1	1.59431
IL	ENSRNOG00000045933	LOC102556148	117575155	2694	chr4:117529266	4	117529266	G	C	0.666667	0.000781924	-0.667418	0.186801	0.0119355	1	-0.430709
IL	ENSRNOG00000015799	LOC103690120	117589465	2685	chr4:117235893	4	117235893	C	T	0.67284	5.22575e-15	-1.24645	0.113763	2.01022e-12	1	-1.37438
IL	ENSRNOG00000015851	LOC103690139	117607429	2677	chr4:117680024	4	117680024	C	T	0.141975	0.00156676	-0.778624	0.233036	0.0211627	1	-3.74057
IL	ENSRNOG00000015903	Add2	117743711	2604	chr4:117156455	4	117156455	A	G	0.197531	5.55502e-05	0.271523	0.061726	0.00111945	1	0.118167
IL	ENSRNOG00000057968	Nat8f2	117751330	2597	chr4:117299499	4	117299499	A	C	0.574074	1.30537e-07	0.794491	0.12971	6.57625e-06	1	1.59431
IL	ENSRNOG00000057086	Nat8f4	117758136	2595	chr4:117529266	4	117529266	G	C	0.666667	0.000817939	-0.663198	0.186391	0.0121805	1	-0.430709
IL	ENSRNOG00000058821	Nat8f1	117767773	2592	chr4:117871279	4	117871279	G	A	0.67284	3.40095e-06	-0.785558	0.150704	9.38152e-05	1	-1.72067
IL	ENSRNOG00000056962	Nat8b	117790351	2606	chr4:117297424	4	117297424	G	T	0.716049	5.49568e-05	0.656069	0.149037	0.0011834	1	2.26757
IL	ENSRNOG00000016182	Tgfa	117962320	2449	chr4:117694518	4	117694518	T	G	0.716049	3.29694e-09	-0.736745	0.103217	2.50136e-07	1	-0.439779
IL	ENSRNOG00000016507	LOC687679	118167295	2227	chr4:117175849	4	117175849	A	G	0.197531	0.00114121	-0.625507	0.181421	0.0134179	1	-3.81268
IL	ENSRNOG00000018410	Nfu1	118814285	2171	chr4:119129387	4	119129387	A	G	0.87037	0.00102137	0.683632	0.196178	0.0115321	1	0.232741
IL	ENSRNOG00000012247	Rab7a	119959174	1191	chr4:119828923	4	119828923	T	C	0.166667	1.04795e-09	-0.601969	0.0807645	6.11324e-09	1	-0.0936722
IL	ENSRNOG00000046345	Rpn1	119997269	1127	chr4:119828851	4	119828851	T	C	0.166667	2.4395e-08	-0.846123	0.128442	1.78724e-07	1	-0.176914
IL	ENSRNOG00000012347	Gata2	120133714	983	chr4:119243112	4	119243112	T	A	0.0185185	0.00616587	-1.61016	0.563478	0.0169383	1	-1.6708
IL	ENSRNOG00000012954	Eefsec	120390188	615	chr4:120455288	4	120455288	A	G	0.179012	9.55656e-05	-0.672185	0.158721	0.000253966	1	-0.264993
IL	ENSRNOG00000005390	Nup210	122741111	789	chr4:122968065	4	122968065	G	C	0.364198	0.000180982	-0.519702	0.128674	0.00218738	1	-0.149797
IL	ENSRNOG00000007338	Fbln2	122835437	948	chr4:122573690	4	122573690	G	C	0.62963	6.42641e-11	1.01744	0.12367	8.2753e-09	1	0.732701
IL	ENSRNOG00000048782	Wnt7a	123040610	1143	chr4:122939472	4	122939472	C	A	0.179012	3.88999e-10	0.836292	0.107744	2.10125e-08	1	0.398996
IL	ENSRNOG00000048782	Wnt7a	123040610	1143	chr4:123045215	4	123045215	T	C	0.808642	0.000396719	0.432074	0.113778	0.00792288	2	0.287302
IL	ENSRNOG00000045821	Slc41a3	123510218	1476	chr4:122516877	4	122516877	A	G	0.37037	1.04736e-06	-0.761254	0.137277	4.25838e-05	1	-0.446099
IL	ENSRNOG00000047023	Aldh1l1	123557502	1549	chr4:123555919	4	123555919	A	G	0.388889	0.00117112	0.476913	0.13867	0.0188207	1	0.211106
IL	ENSRNOG00000010090	Ccdc174	123760744	1554	chr4:124678216	4	124678216	A	G	0.17284	3.1402e-10	1.31572	0.168979	3.18724e-08	1	0.564625
IL	ENSRNOG00000022155	RGD1560289	123801175	1511	chr4:123789931	4	123789931	C	T	0.185185	7.95824e-05	-0.561548	0.13088	0.00166105	1	-0.598922
IL	ENSRNOG00000011824	Trh	124113243	1657	chr4:124144076	4	124144076	G	C	0.839506	0.000718841	-0.719925	0.199956	0.0125327	1	-0.675113
IL	ENSRNOG00000023257	Adamts9	124858251	2204	chr4:125748480	4	125748480	G	A	0.166667	0.000819329	0.656164	0.184443	0.0153946	1	0.578745
IL	ENSRNOG00000005686	Suclg2	127824971	2343	chr4:127653517	4	127653517	T	G	0.228395	1.39505e-05	-0.541555	0.112667	0.000215875	1	-0.213781
IL	ENSRNOG00000024533	Eogt	129515436	2220	chr4:129579958	4	129579958	C	T	0.351852	3.47202e-05	0.436831	0.0962406	0.000580069	1	0.160839
IL	ENSRNOG00000056462	Tmf1	129544507	2136	chr4:129250617	4	129250617	T	C	0.358025	6.13848e-05	0.354207	0.0810756	0.00115106	1	0.121669
IL	ENSRNOG00000010301	Eif4e3	132111080	2007	chr4:133000135	4	133000135	T	C	0.648148	1.85651e-06	0.76238	0.141596	0.000117026	1	0.247875
IL	ENSRNOG00000024647	Ppp4r2	133285553	3672	chr4:133000135	4	133000135	T	C	0.648148	1.08739e-05	0.256026	0.052475	0.00111091	1	0.0839904
IL	ENSRNOG00000032517	Cntn6	136512202	4006	chr4:136921842	4	136921842	A	C	0.154321	5.17668e-05	-0.522853	0.118294	0.00195288	1	-0.277599
IL	ENSRNOG00000005652	Cntn4	138269143	2391	chr4:137474641	4	137474641	T	C	0.901235	0.0011081	0.426078	0.123228	0.0177653	1	0.116778
IL	ENSRNOG00000006432	Trnt1	138855642	2431	chr4:139597026	4	139597026	G	C	0.0925926	0.000849364	0.423877	0.119547	0.0184854	1	0.112728
IL	ENSRNOG00000006802	Lrrn1	139670093	3206	chr4:140014424	4	140014424	C	A	0.617284	5.26931e-05	-0.425634	0.0964139	0.00241921	1	-0.107235
IL	ENSRNOG00000006813	Sumf1	140220488	3189	chr4:140190399	4	140190399	G	A	0.833333	2.65772e-05	-0.683415	0.147991	0.00115958	1	-0.157471
IL	ENSRNOG00000007104	Itpr1	140247314	3206	chr4:140186700	4	140186700	G	C	0.833333	3.97429e-06	-0.379789	0.0734856	0.000211163	1	-0.142011
IL	ENSRNOG00000005690	Lmcd1	144192990	4553	chr4:143869022	4	143869022	G	A	0.561728	2.67767e-06	-0.746656	0.141398	0.000377101	1	-0.447336
IL	ENSRNOG00000021781	Camk1	145300178	2896	chr4:145166185	4	145166185	A	G	0.216049	2.16789e-09	0.635162	0.0875703	1.24391e-06	1	0.224211
IL	ENSRNOG00000009414	Creld1	145440115	3004	chr4:145681961	4	145681961	T	C	0.438272	0.000359617	0.223406	0.0584303	0.0183235	1	0.0730113
IL	ENSRNOG00000009934	Emc3	145487427	3032	chr4:145546333	4	145546333	A	G	0.67284	0.000119338	-0.299493	0.0718687	0.00740004	1	-0.0758473
IL	ENSRNOG00000061085	Fancd2	145489870	3031	chr4:145449731	4	145449731	A	G	0.450617	0.000174475	0.500356	0.123537	0.0105698	1	0.22663
IL	ENSRNOG00000010184	Brk1	145559207	3024	chr4:145663421	4	145663421	A	C	0.617284	2.93988e-05	0.362366	0.0789782	0.00244048	1	0.104732
IL	ENSRNOG00000010258	Vhl	145580800	3051	chr4:145628462	4	145628462	T	G	0.839506	9.1322e-09	0.697394	0.101694	3.09369e-06	1	0.325734
IL	ENSRNOG00000030269	Atp2b2	146016326	3248	chr4:145354211	4	145354211	G	A	0.555556	1.52003e-05	-0.277865	0.0581101	0.00145769	1	-0.0744533
IL	ENSRNOG00000007420	Hrh1	146455333	3276	chr4:146867864	4	146867864	G	T	0.382716	1.97212e-05	-0.681317	0.144788	0.00129694	1	-0.622974
IL	ENSRNOG00000007486	Atg7	146598414	3160	chr4:146463633	4	146463633	C	T	0.814815	0.000132744	-0.571685	0.138269	0.00578607	1	-0.20461
IL	ENSRNOG00000007822	Vgll4	146839398	3296	chr4:147246600	4	147246600	A	G	0.469136	6.69638e-05	0.54857	0.126321	0.00262828	1	0.189374
IL	ENSRNOG00000007874	Tamm41	146954160	3172	chr4:146040845	4	146040845	A	T	0.419753	0.00020295	0.550053	0.137399	0.00675124	1	0.158691
IL	ENSRNOG00000010473	Cand2	147686491	2947	chr4:147710076	4	147710076	A	G	0.654321	1.4086e-05	0.757554	0.157697	0.00043341	1	0.334364
IL	ENSRNOG00000010952	Ift122	147756554	2978	chr4:148751758	4	148751758	A	G	0.518519	3.57552e-05	0.260403	0.0574812	0.00101329	1	0.0957958
IL	ENSRNOG00000011144	Rho	147832137	2988	chr4:148695764	4	148695764	C	T	0.518519	0.000107539	0.636519	0.151587	0.00282127	1	1.04192
IL	ENSRNOG00000025209	Plxnd1	147893993	2908	chr4:148165648	4	148165648	C	T	0.635802	6.78071e-05	-0.541496	0.1248	0.00200712	1	-0.213969
IL	ENSRNOG00000011614	Tmcc1	148048727	3324	chr4:148743792	4	148743792	C	T	0.512346	0.000656909	-0.39241	0.108108	0.0157888	1	-0.0732081
IL	ENSRNOG00000011653	Washc2c	148139529	3631	chr4:148204867	4	148204867	C	A	0.635802	3.42486e-08	0.537404	0.082751	3.52498e-06	1	0.115454
IL	ENSRNOG00000012972	Alox5	148446304	4542	chr4:148880452	4	148880452	T	A	0.623457	1.07485e-11	-1.15658	0.132503	8.69697e-09	1	-0.813421
IL	ENSRNOG00000023065	Zfp637	149877890	6213	chr4:149755335	4	149755335	T	C	0.5	0.000248374	0.37935	0.0962762	0.0154258	1	0.134687
IL	ENSRNOG00000006576	Bms1	150471835	5194	chr4:149853104	4	149853104	T	C	0.0864198	2.80034e-05	0.876476	0.190433	0.00189251	1	0.188335
IL	ENSRNOG00000051990	U4	150515760	5126	chr4:149963628	4	149963628	T	C	0.604938	5.73663e-14	-1.07649	0.10514	1.70726e-10	1	-3.54559
IL	ENSRNOG00000006726	Zfp9	150522352	5090	chr4:149873508	4	149873508	T	A	0.592593	2.1445e-12	-0.823109	0.0896001	2.57026e-09	1	-0.502882
IL	ENSRNOG00000006717	Ankrd26	150616896	5084	chr4:150787923	4	150787923	A	G	0.549383	2.87843e-09	0.392065	0.054642	8.56262e-07	1	0.274465
IL	ENSRNOG00000009742	Rad52	152430188	2404	chr4:152018532	4	152018532	T	A	0.45679	8.57969e-05	0.489473	0.114691	0.00261994	1	0.333437
IL	ENSRNOG00000010282	Ninj2	152630470	2091	chr4:152393382	4	152393382	C	A	0.709877	3.85295e-05	0.575087	0.127569	0.00112032	1	0.665444
IL	ENSRNOG00000037206	Ccdc77	152883211	1462	chr4:152839255	4	152839255	G	T	0.777778	3.27333e-19	-1.34664	0.0956004	1.03736e-16	1	-3.08104
IL	ENSRNOG00000010591	Kdm5a	152892389	1435	chr4:152797182	4	152797182	C	T	0.783951	2.87451e-05	0.371005	0.0807441	0.000577183	1	0.106429
IL	ENSRNOG00000011153	Il17ra	152995866	1475	chr4:153013387	4	153013387	T	C	0.345679	5.43443e-15	-1.01738	0.0929568	7.44467e-13	1	-0.59212
IL	ENSRNOG00000011338	Hdhd5	153078605	1475	chr4:153062007	4	153062007	T	C	0.339506	1.19675e-07	-0.690072	0.112222	3.19065e-06	1	-0.26606
IL	ENSRNOG00000048169	Tuba8	153774487	1638	chr4:153777091	4	153777091	C	T	0.907407	2.23026e-06	0.951438	0.178428	4.08026e-05	1	0.388011
IL	ENSRNOG00000028896	A2m	154309427	1701	chr4:153975003	4	153975003	T	C	0.95679	4.90557e-05	-1.58125	0.356454	0.000571856	1	-1.62005
IL	ENSRNOG00000059373	LOC100909548	155088318	3021	chr4:155956817	4	155956817	G	A	0.839506	0.000106207	-0.85163	0.202632	0.0015108	1	-2.94664
IL	ENSRNOG00000008376	LOC100909595	155631857	3757	chr4:155805149	4	155805149	C	T	0.12963	0.000667719	-0.410839	0.113351	0.00744807	1	-0.0959905
IL	ENSRNOG00000009236	Necap1	155709614	3919	chr4:155611223	4	155611223	C	A	0.123457	2.8034e-10	-0.756367	0.0967507	2.55122e-08	1	-0.156884
IL	ENSRNOG00000010045	Clec4a	156050055	3980	chr4:155820951	4	155820951	A	G	0.12963	0.000329982	-0.89867	0.233376	0.00771838	1	-2.14632
IL	ENSRNOG00000011796	C1r	157125999	3634	chr4:156762386	4	156762386	A	G	0.160494	5.67323e-05	-0.55858	0.127166	0.00334391	1	-0.257387
IL	ENSRNOG00000013141	Eno2	157294048	3709	chr4:157935211	4	157935211	G	T	0.981481	2.32601e-05	1.11899	0.240272	0.00178618	1	0.224504
IL	ENSRNOG00000015290	Tpi1	157331906	3715	chr4:157722125	4	157722125	T	C	0.753086	0.000339328	-0.224892	0.0585368	0.0158932	1	-0.0792892
IL	ENSRNOG00000015409	Usp5	157347804	3704	chr4:157672889	4	157672889	T	C	0.746914	0.000293747	0.24959	0.0642035	0.0141811	1	0.049849
IL	ENSRNOG00000019528	Plekhg6	157894449	4282	chr4:158270502	4	158270502	C	T	0.925926	3.51492e-05	1.2885	0.284105	0.0023595	1	1.67088
IL	ENSRNOG00000019689	Vwf	158088506	4209	chr4:157120498	4	157120498	T	G	0.962963	0.000147682	-1.44599	0.352528	0.00891487	1	-0.73083
IL	ENSRNOG00000054360	Tspan11	160455987	1863	chr4:160356712	4	160356712	C	A	0.709877	0.000509125	-0.623575	0.167976	0.00886883	1	-0.481585
IL	ENSRNOG00000006264	Itfg2	161743897	1498	chr4:161767808	4	161767808	G	A	0.716049	0.00110185	-0.443137	0.128092	0.0136602	1	-0.134162
IL	ENSRNOG00000006444	Fkbp4	161757448	1426	chr4:162018031	4	162018031	T	C	0.864198	0.000308526	0.31832	0.0822108	0.00443773	1	0.137966
IL	ENSRNOG00000007247	A2ml1	161907768	1737	chr4:161964024	4	161964024	C	T	0.598765	0.00156332	-0.505734	0.151328	0.0152833	1	-0.739867
IL	ENSRNOG00000061420	AABR07062154.1	162831984	3965	chr4:163321495	4	163321495	C	G	0.12963	7.19977e-07	1.44005	0.254857	1.18501e-05	1	2.1191
IL	ENSRNOG00000053638	Clec12b	163157745	3149	chr4:162966035	4	162966035	A	G	0.12963	0.00119564	-0.91778	0.267399	0.00959361	1	-0.443523
IL	ENSRNOG00000058653	Tmem52b	163267451	3129	chr4:164052646	4	164052646	G	C	0.981481	0.00146949	-2.25689	0.671111	0.0113087	1	-2.43583
IL	ENSRNOG00000007249	Cdkn1b	168689164	2933	chr4:168658390	4	168658390	T	C	0.290123	1.6822e-05	-0.504601	0.106184	0.000582931	1	-0.280048
IL	ENSRNOG00000000024	Hebp1	168933080	2985	chr4:169763795	4	169763795	T	C	0.0987654	0.000307773	-0.601255	0.155252	0.00717477	1	-0.206508
IL	ENSRNOG00000008443	Fam234b	168976860	3016	chr4:169180592	4	169180592	T	C	0.0864198	0.000136658	-0.864162	0.209461	0.00335308	1	-0.196452
IL	ENSRNOG00000008870	Atf7ip	170518674	3335	chr4:170362750	4	170362750	T	C	0.345679	1.86988e-10	-0.593106	0.0747933	1.66986e-08	1	-0.286626
IL	ENSRNOG00000045840	Hist2h4a	170763917	3128	chr4:170681845	4	170681845	A	G	0.376543	2.1046e-06	-0.79351	0.148354	7.8229e-05	1	-1.63085
IL	ENSRNOG00000058386	Golt1b	176606650	1952	chr4:176980184	4	176980184	G	A	0.259259	4.23403e-07	0.602709	0.10394	1.58414e-06	1	0.12435
IL	ENSRNOG00000059753	Gys2	176679816	1959	chr4:176931538	4	176931538	T	G	0.283951	0.00196586	-0.511238	0.156639	0.00778153	1	-0.754423
IL	ENSRNOG00000029308	Lrmp	179398622	3171	chr4:179656156	4	179656156	G	A	0.364198	9.11789e-07	0.653149	0.116962	2.94311e-05	1	0.324605
IL	ENSRNOG00000027630	Casc1	179477071	3256	chr4:179455078	4	179455078	C	T	0.382716	0.000448442	0.424981	0.113236	0.00645491	1	0.241077
IL	ENSRNOG00000015848	Etfrf1	179481264	3271	chr4:179343138	4	179343138	A	G	0.524691	0.000398778	-0.501688	0.132352	0.00574271	1	-0.590843
IL	ENSRNOG00000009338	Kras	179515559	3275	chr4:179441413	4	179441413	A	G	0.512346	0.000165871	-0.251686	0.0619016	0.00250535	1	-0.102207
IL	ENSRNOG00000015986	Rassf8	180062800	3603	chr4:179147622	4	179147622	C	G	0.41358	0.00189403	0.302454	0.0923081	0.0203685	1	0.14624
IL	ENSRNOG00000048961	Bhlhe41	180234805	3317	chr4:180677393	4	180677393	G	A	0.506173	0.000304274	-0.418922	0.10807	0.00351893	1	-0.215163
IL	ENSRNOG00000001807	Sspn	180291390	3252	chr4:180460006	4	180460006	C	T	0.493827	3.00611e-09	-0.772583	0.107854	2.02713e-07	1	-0.511351
IL	ENSRNOG00000001804	Itpr2	180722359	2692	chr4:179722687	4	179722687	T	C	0.148148	0.000500169	-0.598187	0.16089	0.00358554	1	-0.474249
IL	ENSRNOG00000001811	Fgfr1op2	180887183	2750	chr4:180450280	4	180450280	G	A	0.512346	6.49653e-05	-0.487483	0.112019	0.000279798	1	-0.127368
IL	ENSRNOG00000001817	Tm7sf3	180951565	2760	chr4:180634090	4	180634090	G	A	0.518519	9.45119e-11	0.80025	0.0985581	3.679e-10	1	0.232264
IL	ENSRNOG00000001828	Stk38l	181027213	2822	chr4:180443484	4	180443484	T	C	0.487654	0.000104471	-0.519649	0.123494	0.000360262	1	-0.13671
IL	ENSRNOG00000031709	Ppfibp1	181286456	3005	chr4:180625803	4	180625803	T	C	0.518519	5.7034e-06	-0.31692	0.0625712	4.52522e-05	1	-0.0709907
IL	ENSRNOG00000001842	Mrps35	181434813	2968	chr4:181442612	4	181442612	C	T	0.660494	1.61555e-14	-0.772869	0.0728025	5.11888e-13	1	-0.360248
IL	ENSRNOG00000001851	Far2	182483195	2656	chr4:182519574	4	182519574	A	G	0.691358	4.75779e-06	-0.534331	0.104426	8.21413e-05	1	-0.203911
IL	ENSRNOG00000001854	Tmtc1	182844292	2323	chr4:182891473	4	182891473	T	C	0.45679	0.00175677	-0.355226	0.10757	0.0164462	1	-0.146004
IL	ENSRNOG00000049378	AABR07062583.1	183544851	1580	chr4:182932768	4	182932768	A	T	0.444444	0.00073742	0.329099	0.0916181	0.00547767	1	0.112942
IL	ENSRNOG00000036918	Etfbkmt	183656014	1393	chr4:183573315	4	183573315	C	T	0.679012	0.000472452	0.593974	0.158973	0.00425657	1	0.462584
IL	ENSRNOG00000036917	Amn1	183697532	1348	chr4:183805715	4	183805715	T	C	0.679012	0.000195894	-0.454115	0.113124	0.001745	1	-0.198733
IL	ENSRNOG00000017773	Crispld1	711034	870	chr5:732474	5	732474	T	C	0.814815	0.000955018	-0.721182	0.20564	0.00634377	1	-0.600068
IL	ENSRNOG00000005850	Gdap1	1347922	1204	chr5:1845154	5	1845154	G	A	0.802469	1.08613e-08	0.656611	0.0964176	2.21891e-07	1	0.330294
IL	ENSRNOG00000007892	Tram1	5215197	3838	chr5:4878022	5	4878022	G	A	0.351852	2.58665e-05	-0.512116	0.110705	0.00111648	1	-0.124617
IL	ENSRNOG00000009037	Sulf1	6186330	2987	chr5:6569470	5	6569470	T	C	0.240741	0.00110867	0.283675	0.082047	0.019229	1	0.134522
IL	ENSRNOG00000005391	Prex2	7941823	4093	chr5:7714936	5	7714936	T	C	0.617284	3.92036e-06	0.416185	0.0804671	0.000295421	1	0.193069
IL	ENSRNOG00000021718	Cspp1	8864579	4804	chr5:8755102	5	8755102	C	G	0.592593	5.85235e-07	0.302894	0.0530618	7.22597e-05	1	0.231845
IL	ENSRNOG00000021702	Mcmdc2	9038595	4676	chr5:8537817	5	8537817	T	G	0.617284	2.76453e-08	0.93969	0.143395	6.09508e-06	1	0.85739
IL	ENSRNOG00000021663	Vxn	9381215	5010	chr5:8540412	5	8540412	C	T	0.617284	2.83052e-14	-0.947701	0.0900765	3.31407e-11	1	-0.267429
IL	ENSRNOG00000021663	Vxn	9381215	5010	chr5:10373050	5	10373050	C	G	0.197531	0.000139876	-0.397277	0.0963064	0.00549372	2	0.0921955
IL	ENSRNOG00000007069	Adhfe1	9429860	5078	chr5:9524228	5	9524228	C	G	0.216049	3.43316e-05	0.69599	0.153225	0.00190067	1	0.193318
IL	ENSRNOG00000005730	Pcmtd1	12199284	2758	chr5:12354735	5	12354735	C	T	0.117284	2.12468e-11	0.888784	0.103569	4.21761e-09	1	0.288264
IL	ENSRNOG00000005730	Pcmtd1	12199284	2758	chr5:12569202	5	12569202	G	C	0.419753	1.78307e-05	-0.347075	0.0731485	0.000603701	2	-0.0207921
IL	ENSRNOG00000008100	Rgs20	14415607	5533	chr5:14360802	5	14360802	C	A	0.339506	4.90365e-10	-1.09447	0.142825	2.11779e-07	1	-0.396798
IL	ENSRNOG00000022323	Tcea1	14548430	5314	chr5:14664850	5	14664850	C	T	0.246914	5.39174e-07	-0.612392	0.106852	6.82572e-05	1	-0.15475
IL	ENSRNOG00000008566	Mrpl15	14609675	4970	chr5:14167283	5	14167283	G	A	0.950617	0.00040838	-0.524657	0.138689	0.01506	1	-0.165639
IL	ENSRNOG00000027276	Xkr4	16140897	3503	chr5:16121630	5	16121630	A	C	0.524691	6.84109e-05	-0.2788	0.0642955	0.00380522	1	-0.172911
IL	ENSRNOG00000008872	Tmem68	16413308	3102	chr5:16411813	5	16411813	A	G	0.179012	1.39444e-09	0.79388	0.10765	4.39527e-07	1	0.279498
IL	ENSRNOG00000009683	Sdcbp	19471665	3709	chr5:19458101	5	19458101	T	G	0.623457	4.67778e-08	-0.624342	0.0974261	2.96789e-06	1	-0.150579
IL	ENSRNOG00000007445	Asph	22799350	4657	chr5:22528191	5	22528191	A	C	0.777778	4.75369e-05	-0.529618	0.119137	0.00422019	1	-0.118449
IL	ENSRNOG00000049287	MGC94199	23358842	4061	chr5:24252778	5	24252778	G	A	0.166667	0.000189168	-0.832367	0.20679	0.0109698	1	-0.197683
IL	ENSRNOG00000061754	LOC102555924	24226332	2791	chr5:24228949	5	24228949	C	T	0.814815	1.94639e-05	-0.961662	0.204198	0.00144088	1	-1.75085
IL	ENSRNOG00000040040	Ndufaf6	24320787	2738	chr5:24637037	5	24637037	C	T	0.469136	1.94483e-13	0.784685	0.079423	2.80478e-10	1	0.483205
IL	ENSRNOG00000024953	RGD1559441	24860154	2465	chr5:25470573	5	25470573	A	G	0.82716	5.42683e-07	-0.514527	0.0898047	5.7512e-05	1	-0.192848
IL	ENSRNOG00000016330	Rbm12b	25253011	2375	chr5:25347793	5	25347793	C	T	0.790123	1.77042e-05	-0.607026	0.12814	0.000733622	1	-0.528663
IL	ENSRNOG00000016180	Pdp1	25584289	2214	chr5:25994989	5	25994989	T	C	0.820988	5.84502e-05	0.388279	0.088576	0.00140742	1	0.216577
IL	ENSRNOG00000055292	LOC679087	25725684	2222	chr5:25582599	5	25582599	A	C	0.820988	6.34903e-06	0.744645	0.147918	0.000120958	1	0.837667
IL	ENSRNOG00000006636	Otud6b	28349928	5259	chr5:28166665	5	28166665	T	C	0.925926	1.14505e-05	-0.740354	0.15221	0.000859709	1	-0.291926
IL	ENSRNOG00000007256	Necab1	28737720	5287	chr5:28721295	5	28721295	T	C	0.135802	3.38997e-06	0.345533	0.0662765	0.000295417	1	0.193628
IL	ENSRNOG00000007426	Tmem64	28850951	5073	chr5:29587357	5	29587357	T	C	0.771605	6.5214e-05	-0.537706	0.123592	0.00327292	1	-0.194999
IL	ENSRNOG00000007456	Calb1	29538381	5043	chr5:29478402	5	29478402	G	A	0.259259	3.85105e-06	-0.506433	0.0978198	0.000269266	1	-0.192664
IL	ENSRNOG00000008236	Decr1	29601749	4895	chr5:29612798	5	29612798	C	G	0.240741	1.60519e-12	-0.873056	0.0941873	1.18099e-09	1	-0.532074
IL	ENSRNOG00000008580	Nbn	29622282	4839	chr5:30338329	5	30338329	A	C	0.148148	2.89467e-06	0.802685	0.152648	0.000247832	1	0.259081
IL	ENSRNOG00000009358	Osgin2	29682006	4776	chr5:29185851	5	29185851	G	T	0.777778	0.00013818	-0.615324	0.149269	0.00616042	1	-0.160726
IL	ENSRNOG00000009389	Ripk2	29870736	4951	chr5:30626359	5	30626359	A	T	0.777778	2.02307e-11	0.922278	0.10786	1.02341e-08	1	0.490837
IL	ENSRNOG00000025145	Rmdn1	33580945	5822	chr5:33435822	5	33435822	A	G	0.87037	3.16643e-05	0.691728	0.151488	0.00146484	1	0.291427
IL	ENSRNOG00000024903	Slc7a13	33784716	5220	chr5:33780158	5	33780158	G	T	0.876543	5.92678e-05	-0.885162	0.20212	0.0021934	1	-1.87672
IL	ENSRNOG00000007719	Ccnc	35865606	3107	chr5:36030482	5	36030482	C	T	0.401235	1.8635e-06	0.434624	0.080738	6.50716e-05	1	0.19188
IL	ENSRNOG00000028185	Tstd3	35902263	2930	chr5:35820269	5	35820269	G	A	0.407407	1.84745e-14	0.684628	0.0647354	4.77503e-12	1	0.35442
IL	ENSRNOG00000008688	Usp45	35916805	2887	chr5:35859956	5	35859956	A	G	0.401235	2.78295e-06	0.429296	0.0814667	9.88094e-05	1	0.232704
IL	ENSRNOG00000009974	Coq3	36024650	2762	chr5:36067320	5	36067320	C	T	0.555556	7.80856e-05	-0.406104	0.0943607	0.001277	1	-0.12103
IL	ENSRNOG00000009974	Coq3	36024650	2762	chr5:35709283	5	35709283	A	G	0.95679	0.000432933	0.843163	0.223679	0.00742202	2	0.301567
IL	ENSRNOG00000007506	Ndufaf4	39251338	5400	chr5:39235162	5	39235162	T	C	0.87037	4.2878e-11	-0.842203	0.100982	1.0258e-08	1	-0.462419
IL	ENSRNOG00000007030	Epha7	43603044	3247	chr5:43907867	5	43907867	T	A	0.0740741	0.000176946	1.04756	0.258918	0.00562995	1	0.367048
IL	ENSRNOG00000006170	Bach2	47546015	2470	chr5:46998407	5	46998407	A	C	0.808642	0.000816602	0.497232	0.139725	0.0203398	1	0.239803
IL	ENSRNOG00000007867	Rngtt	48561340	1745	chr5:48061530	5	48061530	G	A	0.290123	0.00186175	0.395912	0.120615	0.0182294	1	0.109441
IL	ENSRNOG00000008908	Slc35a1	50142725	1779	chr5:50172119	5	50172119	A	T	0.740741	3.60603e-08	0.969308	0.149584	2.77337e-07	1	0.282384
IL	ENSRNOG00000009061	Cfap206	50193572	1740	chr5:50049428	5	50049428	G	A	0.734568	1.56385e-08	0.906008	0.135026	1.09198e-07	1	2.96753
IL	ENSRNOG00000006384	Ddx58	56536773	2663	chr5:56979386	5	56979386	G	A	0.419753	8.48976e-06	-0.638782	0.129032	0.000207001	1	-0.704582
IL	ENSRNOG00000012004	Ubap1	57738322	2363	chr5:57653093	5	57653093	G	T	0.512346	0.000131865	-0.527145	0.127434	0.00188055	1	-0.0983949
IL	ENSRNOG00000039559	Fam219a	57947184	2382	chr5:58071716	5	58071716	A	G	0.950617	0.000435303	-0.822375	0.218568	0.00496999	1	-0.0995002
IL	ENSRNOG00000047307	Cntfr	58078546	2403	chr5:58706345	5	58706345	A	G	0.450617	0.00023644	0.35568	0.0899169	0.00367411	1	0.0950455
IL	ENSRNOG00000013416	Arid3c	58113554	2408	chr5:59017375	5	59017375	C	T	0.938272	0.000490233	-1.10155	0.295761	0.00697628	1	-1.63282
IL	ENSRNOG00000014766	Galt	58144706	2390	chr5:58150877	5	58150877	A	T	0.524691	1.57185e-16	0.857515	0.071201	5.7668e-14	1	0.53377
IL	ENSRNOG00000015068	Il11ra1	58151986	2373	chr5:57966487	5	57966487	T	C	0.530864	6.52831e-06	0.47706	0.0949149	0.000155848	1	0.235793
IL	ENSRNOG00000039530	Ccl27	58163585	2357	chr5:59007881	5	59007881	T	C	0.518519	0.000398346	0.389602	0.102773	0.00600672	1	0.104038
IL	ENSRNOG00000034290	Ccl21	58198783	2381	chr5:57916402	5	57916402	G	A	0.41358	2.51375e-05	-0.66661	0.143841	0.000488712	1	-1.42301
IL	ENSRNOG00000021704	Atp8b5p	58752880	2775	chr5:57910487	5	57910487	G	C	0.5	6.97785e-05	-0.692346	0.159886	0.00147768	1	-1.02175
IL	ENSRNOG00000053729	Tesk1	58937616	2958	chr5:58287721	5	58287721	G	A	0.530864	7.70279e-07	-0.412921	0.0733233	2.77744e-05	1	-0.161629
IL	ENSRNOG00000017485	Cd72	58950374	2958	chr5:58707469	5	58707469	C	T	0.5	0.00126054	-0.520459	0.152424	0.0181601	1	-0.64253
IL	ENSRNOG00000014863	Reck	59348640	2705	chr5:59314707	5	59314707	T	C	0.395062	1.13165e-17	-0.677392	0.0525409	2.00191e-14	1	-0.567081
IL	ENSRNOG00000014365	Gne	59553417	2616	chr5:59739860	5	59739860	A	G	0.407407	2.43443e-10	-0.782627	0.0996117	5.67698e-08	1	-0.301991
IL	ENSRNOG00000013956	Rnf38	59647634	2729	chr5:58750005	5	58750005	T	C	0.444444	0.000296805	-0.486204	0.125174	0.00652938	1	-0.232912
IL	ENSRNOG00000062108	Tomm5	60658354	1952	chr5:60592485	5	60592485	A	C	0.617284	3.87157e-06	0.500303	0.0966642	0.000144327	1	0.249092
IL	ENSRNOG00000012454	Trmt10b	60850853	1895	chr5:60884893	5	60884893	C	T	0.407407	1.30974e-18	1.18553	0.0870958	2.43027e-15	1	0.788285
IL	ENSRNOG00000011497	Aldh1b1	61382352	2347	chr5:61823102	5	61823102	G	A	0.524691	1.85066e-11	-0.77489	0.0903588	4.40207e-09	1	-0.447122
IL	ENSRNOG00000010412	Ccdc180	61474001	2506	chr5:61459699	5	61459699	C	T	0.438272	1.51477e-08	-0.530479	0.0789564	1.04061e-06	1	-0.633648
IL	ENSRNOG00000009761	Tmod1	61657508	2801	chr5:61757473	5	61757473	C	T	0.623457	0.000169229	-0.410664	0.101156	0.00484322	1	-0.129527
IL	ENSRNOG00000009724	Tstd2	61734012	3039	chr5:62587124	5	62587124	T	G	0.574074	0.000147848	-0.633767	0.154524	0.00460377	1	-0.18707
IL	ENSRNOG00000009266	Anp32b	62071347	3071	chr5:61828989	5	61828989	T	G	0.0864198	0.000171397	-0.582217	0.143553	0.00556342	1	-0.199767
IL	ENSRNOG00000008431	Gabbr2	62621738	3576	chr5:61895182	5	61895182	G	A	0.438272	0.000345413	-0.28122	0.0733059	0.011098	1	-0.0767614
IL	ENSRNOG00000023309	Anks6	62683965	3660	chr5:62818628	5	62818628	A	G	0.438272	7.61172e-09	-0.53196	0.0770086	1.11552e-06	1	-0.402675
IL	ENSRNOG00000008099	Galnt12	62718788	3656	chr5:62612937	5	62612937	T	C	0.438272	1.02088e-05	-0.745678	0.151934	0.000815729	1	-3.78004
IL	ENSRNOG00000008099	Galnt12	62718788	3656	chr5:61768800	5	61768800	G	C	0.62963	0.000192084	0.673417	0.16724	0.0121581	2	3.47102
IL	ENSRNOG00000006369	Alg2	63192026	3464	chr5:63234939	5	63234939	A	G	0.401235	1.89682e-08	0.473108	0.0710714	1.84855e-06	1	0.137348
IL	ENSRNOG00000005801	Stx17	63870433	2333	chr5:63632330	5	63632330	A	G	0.592593	0.000265888	0.440915	0.112511	0.00571942	1	0.328543
IL	ENSRNOG00000008027	Cavin4	64412896	2791	chr5:64940903	5	64940903	C	T	0.401235	5.6537e-09	0.788317	0.112351	6.3716e-07	1	0.751564
IL	ENSRNOG00000008027	Cavin4	64412896	2791	chr5:63678806	5	63678806	T	C	0.962963	0.000184735	1.21435	0.300668	0.0093149	2	1.90276
IL	ENSRNOG00000007395	Baat	64777369	3022	chr5:64837915	5	64837915	A	C	0.148148	1.53307e-06	1.13944	0.209524	9.37864e-05	1	1.36196
IL	ENSRNOG00000053615	Mrpl50	64789319	3046	chr5:64803066	5	64803066	T	C	0.808642	1.18633e-05	0.676189	0.139312	0.000540619	1	0.319088
IL	ENSRNOG00000007575	Plppr1	68139200	3911	chr5:68072767	5	68072767	G	T	0.567901	7.06301e-11	-0.797493	0.0967695	1.6913e-08	1	-0.382392
IL	ENSRNOG00000007575	Plppr1	68139200	3911	chr5:68124395	5	68124395	T	C	0.95679	4.40996e-05	-1.52785	0.341334	0.00383631	2	-0.69344
IL	ENSRNOG00000022325	Smc2	68717520	2906	chr5:68912641	5	68912641	C	T	0.41358	3.1477e-05	0.351903	0.0770368	0.00156794	1	0.19136
IL	ENSRNOG00000010332	Nipsnap3b	69833226	3475	chr5:70765616	5	70765616	T	C	0.537037	0.000382674	0.299642	0.0787766	0.00913023	1	0.124668
IL	ENSRNOG00000018126	Abca1	69983016	3195	chr5:69973142	5	69973142	A	G	0.0679012	0.000128411	0.802434	0.193602	0.00276997	1	0.508074
IL	ENSRNOG00000028129	Fktn	70528689	3343	chr5:70309104	5	70309104	T	C	0.444444	1.23592e-07	0.433939	0.0706712	5.83495e-06	1	0.119288
IL	ENSRNOG00000032048	Zfp462	71742912	2167	chr5:71938651	5	71938651	A	T	0.438272	4.46467e-06	0.366106	0.071296	7.72492e-05	1	0.166431
IL	ENSRNOG00000016725	Elp1	73552799	2355	chr5:73428606	5	73428606	C	T	0.345679	0.000233802	0.306334	0.0773734	0.00313781	1	0.111634
IL	ENSRNOG00000011425	Ptpn3	74368187	3482	chr5:73427097	5	73427097	G	A	0.648148	0.00111941	-0.311572	0.0901994	0.0199206	1	-0.107361
IL	ENSRNOG00000033110	Svep1	75319766	3277	chr5:75314025	5	75314025	A	C	0.0987654	0.000849725	0.588139	0.16588	0.0137559	1	0.472519
IL	ENSRNOG00000013656	Lpar1	75676585	3030	chr5:75303035	5	75303035	C	T	0.271605	0.00106984	-0.408486	0.117742	0.0165307	1	-0.204872
IL	ENSRNOG00000025076	Ecpas	76039761	2157	chr5:75314025	5	75314025	A	C	0.0987654	0.000160212	0.549861	0.134881	0.00309303	1	0.128842
IL	ENSRNOG00000014975	Zfp483	76092288	2103	chr5:75248969	5	75248969	G	A	0.888889	5.3545e-05	0.332245	0.0753414	0.00111781	1	0.170844
IL	ENSRNOG00000015072	Ptgr1	76129442	2057	chr5:76329943	5	76329943	G	A	0.858025	0.00109374	0.73589	0.212563	0.0150081	1	2.73898
IL	ENSRNOG00000025040	Gng10	76182122	1956	chr5:76236527	5	76236527	C	G	0.487654	9.62918e-06	-0.378655	0.0770534	0.000258215	1	-0.119046
IL	ENSRNOG00000015644	Ugcg	76386837	1523	chr5:77040201	5	77040201	T	C	0.858025	0.000192681	0.283274	0.0704756	0.00306006	1	0.0899611
IL	ENSRNOG00000056819	Susd1	76632463	1270	chr5:75870198	5	75870198	T	C	0.876543	0.00125053	-0.871459	0.255019	0.014599	1	-0.921034
IL	ENSRNOG00000016692	Hsdl2	76812932	1150	chr5:77078141	5	77078141	A	C	0.419753	9.76032e-06	0.559666	0.113978	0.000184398	1	0.186045
IL	ENSRNOG00000014475	Slc31a1	78222505	1532	chr5:78572691	5	78572691	G	A	0.814815	0.000101346	-0.708084	0.167907	0.00141847	1	-0.198611
IL	ENSRNOG00000014861	Rnf183	78285452	1640	chr5:78299828	5	78299828	G	A	0.54321	0.000725523	-0.550989	0.153164	0.00892463	1	-1.24945
IL	ENSRNOG00000015195	Hdhd3	78361648	1773	chr5:78969892	5	78969892	T	A	0.796296	0.00194097	-0.425241	0.130116	0.019937	1	-0.200057
IL	ENSRNOG00000015206	Alad	78379347	1775	chr5:77917474	5	77917474	C	T	0.82716	0.000484304	-0.357666	0.0959311	0.00606494	1	-0.174335
IL	ENSRNOG00000024506	LOC500475	78384445	1775	chr5:78914424	5	78914424	G	A	0.537037	4.81148e-06	0.771205	0.150814	8.99151e-05	1	0.68477
IL	ENSRNOG00000007657	Col27a1	79055522	3087	chr5:79939840	5	79939840	A	C	0.320988	2.06398e-05	-0.308601	0.065768	0.000546028	1	-0.331678
IL	ENSRNOG00000008005	Akna	79222688	3337	chr5:78931216	5	78931216	T	C	0.728395	4.46832e-10	-1.08376	0.140955	6.86959e-08	1	-0.518841
IL	ENSRNOG00000001700	Whrn	79317207	3484	chr5:79497398	5	79497398	G	A	0.271605	0.00111041	-0.373718	0.108106	0.0148612	1	-0.107393
IL	ENSRNOG00000058645	Tnc	79874672	3660	chr5:79939840	5	79939840	A	C	0.320988	2.01397e-08	-0.715003	0.107676	1.44447e-06	1	-0.550725
IL	ENSRNOG00000005561	Brinp1	85123830	3121	chr5:85763999	5	85763999	C	T	0.919753	1.10845e-05	0.66398	0.136244	0.000396093	1	0.184489
IL	ENSRNOG00000005788	Cdk5rap2	86554103	3001	chr5:86444318	5	86444318	A	G	0.944444	0.000567419	1.26567	0.344186	0.00552751	1	0.378412
IL	ENSRNOG00000005882	Tle1	88629492	3560	chr5:89391956	5	89391956	C	G	0.45679	0.00133713	0.469604	0.138333	0.0122774	1	0.106792
IL	ENSRNOG00000024190	Rasef	90419021	4289	chr5:89424057	5	89424057	A	C	0.41358	1.18086e-05	-0.638817	0.131576	0.000163174	1	-1.25533
IL	ENSRNOG00000007894	Mpdz	99566319	2209	chr5:99415313	5	99415313	T	G	0.5	0.000558984	-0.191333	0.0519623	0.00701985	1	-0.0789028
IL	ENSRNOG00000043151	Cntln	103251987	2102	chr5:103928465	5	103928465	G	A	0.185185	4.89221e-05	-0.736312	0.165953	0.000623515	1	-0.605868
IL	ENSRNOG00000006956	AABR07049085.1	104362972	1505	chr5:103956751	5	103956751	G	A	0.179012	1.04111e-06	-0.984072	0.177405	9.59098e-06	1	-0.736975
IL	ENSRNOG00000007051	Rraga	104941067	1361	chr5:105292692	5	105292692	C	A	0.475309	3.37055e-06	-0.391412	0.0750529	3.58666e-05	1	-0.120341
IL	ENSRNOG00000007060	Plin2	105010858	1375	chr5:105375774	5	105375774	T	C	0.530864	3.02838e-13	1.0479	0.107469	7.56939e-12	1	0.667636
IL	ENSRNOG00000007637	Acer2	105230581	1431	chr5:105550122	5	105550122	A	G	0.54321	6.85633e-07	0.753656	0.133059	6.26477e-06	1	0.679648
IL	ENSRNOG00000008169	Slc24a2	105582376	1598	chr5:106105189	5	106105189	G	C	0.462963	0.00326283	-0.171992	0.0557088	0.017378	1	-0.0688608
IL	ENSRNOG00000024402	Focad	106409457	2222	chr5:106880927	5	106880927	C	T	0.740741	2.91925e-09	0.693747	0.0967394	1.68659e-07	1	0.256944
IL	ENSRNOG00000006335	Klhl9	107323259	2449	chr5:106816352	5	106816352	C	T	0.740741	1.73213e-08	-0.445644	0.0666955	1.06662e-06	1	-0.153999
IL	ENSRNOG00000006615	Mtap	107711078	2814	chr5:106891113	5	106891113	C	G	0.512346	4.92468e-06	0.644016	0.126105	0.000183545	1	0.348709
IL	ENSRNOG00000006853	Elavl2	109651731	3644	chr5:109205895	5	109205895	C	T	0.259259	0.00103861	-0.275656	0.0792299	0.0166807	1	-0.0906843
IL	ENSRNOG00000007299	Caap1	113532879	2966	chr5:114175154	5	114175154	A	G	0.944444	0.00152901	-0.783111	0.233801	0.0182033	1	-0.2513
IL	ENSRNOG00000007753	Plaa	113578929	3042	chr5:113677660	5	113677660	G	A	0.537037	0.00105446	-0.563707	0.162257	0.0132632	1	-0.11761
IL	ENSRNOG00000026323	Eqtn	113880912	3253	chr5:113838914	5	113838914	A	G	0.567901	4.37722e-06	0.809409	0.157452	7.90501e-05	1	1.94443
IL	ENSRNOG00000008907	Fggy	114516890	3583	chr5:114593173	5	114593173	A	T	0.592593	0.00158923	0.555225	0.166415	0.0194333	1	0.177353
IL	ENSRNOG00000026226	Hook1	114940366	3486	chr5:115389120	5	115389120	T	C	0.395062	7.42803e-05	-0.275912	0.0639961	0.0011236	1	-0.120333
IL	ENSRNOG00000050670	L1td1	117354795	2530	chr5:117030501	5	117030501	A	G	0.271605	0.00361573	-0.585744	0.19199	0.0184418	1	-0.748777
IL	ENSRNOG00000008298	Dock7	117780778	2591	chr5:118683318	5	118683318	T	G	0.351852	0.000193086	0.326238	0.0811778	0.00185462	1	0.149007
IL	ENSRNOG00000008767	Atg4c	117877595	2791	chr5:117372825	5	117372825	A	G	0.37037	2.1897e-09	-0.671624	0.0926325	4.12778e-08	1	-0.322666
IL	ENSRNOG00000009889	Pgm1	118743633	2962	chr5:118745520	5	118745520	T	C	0.339506	0.00053926	-0.276921	0.0749701	0.0104334	1	-0.0913018
IL	ENSRNOG00000010514	Cachd1	119727840	2430	chr5:119666542	5	119666542	A	G	0.67284	2.84742e-14	0.869713	0.0832533	1.16033e-11	1	0.566123
IL	ENSRNOG00000006999	Wdr78	122627056	599	chr5:121645580	5	121645580	G	A	0.598765	0.000502021	0.363916	0.0979108	0.00115791	1	0.0838791
IL	ENSRNOG00000007410	Dab1	123905167	1339	chr5:124904461	5	124904461	G	A	0.882716	0.00100059	0.350532	0.100394	0.00119929	1	0.0808134
IL	ENSRNOG00000006280	Pcsk9	126053727	2390	chr5:126428947	5	126428947	C	T	0.987654	0.00102916	-3.49723	1.00431	0.0177098	1	-2.44973
IL	ENSRNOG00000006787	Dhcr24	126164675	2473	chr5:127108934	5	127108934	T	G	0.259259	0.00106134	-0.405667	0.11684	0.0205619	1	-0.119722
IL	ENSRNOG00000007189	Ttc22	126226292	2612	chr5:126214852	5	126214852	A	G	0.0925926	4.90238e-07	-1.1744	0.203969	2.32066e-05	1	-0.703096
IL	ENSRNOG00000042467	Ttc4	126282386	2722	chr5:126949800	5	126949800	T	C	0.339506	7.07812e-05	-0.522823	0.120857	0.00231758	1	-0.107104
IL	ENSRNOG00000007920	Ssbp3	126511351	3080	chr5:126982610	5	126982610	G	A	0.0987654	7.17125e-07	-0.633916	0.11186	4.1978e-05	1	-0.269013
IL	ENSRNOG00000007920	Ssbp3	126511351	3080	chr5:126889492	5	126889492	T	A	0.320988	0.000446986	0.247792	0.0659152	0.0137809	2	0.0995074
IL	ENSRNOG00000037795	Ldlrad1	126812188	3278	chr5:126949800	5	126949800	T	C	0.339506	6.16641e-09	-0.77685	0.111525	5.24673e-07	1	-0.688935
IL	ENSRNOG00000010620	Ndc1	126976457	3253	chr5:126885190	5	126885190	T	A	0.327161	2.2092e-06	-0.722013	0.135335	0.000132715	1	-0.248477
IL	ENSRNOG00000011413	Scp2	127735740	3260	chr5:127265245	5	127265245	G	A	0.907407	4.9076e-09	0.759934	0.108123	6.15928e-07	1	0.250641
IL	ENSRNOG00000007568	Spata6	131719923	3404	chr5:131218589	5	131218589	C	T	0.753086	0.00058455	-0.595207	0.162284	0.00881304	1	-0.278551
IL	ENSRNOG00000022988	Skint10	133067246	2883	chr5:132420837	5	132420837	T	C	0.858025	4.0731e-05	-1.06252	0.236561	0.000731261	1	-1.96692
IL	ENSRNOG00000025051	Tal1	133864799	1870	chr5:134645123	5	134645123	T	C	0.54321	0.000393226	0.641417	0.169015	0.0048817	1	0.3371
IL	ENSRNOG00000012020	Nsun4	134382795	1449	chr5:134599756	5	134599756	G	T	0.561728	6.55445e-06	-0.839555	0.167074	9.62708e-05	1	-0.437798
IL	ENSRNOG00000010169	Atpaf1	134641609	1393	chr5:134619815	5	134619815	C	T	0.462963	7.16379e-11	0.836453	0.102047	2.84777e-09	1	0.188398
IL	ENSRNOG00000037620	Mob3c	134679714	1353	chr5:133758211	5	133758211	G	A	0.975309	0.000821379	1.7518	0.492533	0.00898935	1	0.929229
IL	ENSRNOG00000045949	Faah	134871776	1465	chr5:134806257	5	134806257	C	T	0.54321	3.95055e-07	-0.612337	0.10525	7.91175e-06	1	-0.294816
IL	ENSRNOG00000046192	LOC103690007	134905589	1523	chr5:134601717	5	134601717	G	A	0.561728	0.000158558	0.713337	0.174844	0.00207867	1	1.52682
IL	ENSRNOG00000023455	Pomgnt1	135007344	1562	chr5:135073670	5	135073670	C	T	0.41358	1.44805e-08	0.788251	0.117107	4.83196e-07	1	0.154983
IL	ENSRNOG00000000145	Pik3r3	135074298	1604	chr5:134984863	5	134984863	T	C	0.574074	0.00048364	0.404798	0.10856	0.00567815	1	0.160316
IL	ENSRNOG00000037595	Gpbp1l1	135412257	1792	chr5:135622457	5	135622457	A	G	0.641975	0.000616718	-0.645828	0.176924	0.00607219	1	-0.215548
IL	ENSRNOG00000017233	Mmachc	135561915	1887	chr5:135586543	5	135586543	A	T	0.611111	5.13408e-07	0.824522	0.143523	8.34735e-06	1	0.35811
IL	ENSRNOG00000017282	Tesk2	135574173	1886	chr5:135428002	5	135428002	T	C	0.567901	0.00283296	-0.395935	0.126212	0.0192817	1	-0.357019
IL	ENSRNOG00000017887	Mutyh	135663372	1830	chr5:134974166	5	134974166	A	G	0.537037	0.000489826	0.369189	0.0991188	0.00421568	1	0.388007
IL	ENSRNOG00000018363	Hectd3	135860676	1753	chr5:135914095	5	135914095	A	G	0.932099	0.0017057	0.819009	0.24726	0.0148555	1	0.281839
IL	ENSRNOG00000042163	Btbd19	135994849	1719	chr5:135559563	5	135559563	G	A	0.382716	8.41761e-05	-0.512759	0.119779	0.000813076	1	-0.223667
IL	ENSRNOG00000042163	Btbd19	135994849	1719	chr5:135914095	5	135914095	A	G	0.932099	0.000400255	-0.832987	0.219514	0.006815	2	-0.292994
IL	ENSRNOG00000019609	B4galt2	136715982	1648	chr5:136782080	5	136782080	A	T	0.641975	1.89466e-07	0.546335	0.0907233	3.55721e-06	1	0.133956
IL	ENSRNOG00000019842	Artn	136762987	1627	chr5:136700142	5	136700142	T	C	0.635802	9.20638e-05	-0.812439	0.191326	0.00106749	1	-1.15075
IL	ENSRNOG00000019977	Ptprf	137112928	1540	chr5:137096263	5	137096263	C	T	0.209877	0.000406611	-0.393551	0.103994	0.00521531	1	-0.124503
IL	ENSRNOG00000049373	Olr855	137708414	2094	chr5:137422593	5	137422593	C	T	0.802469	0.000157269	0.88392	0.216521	0.0035089	1	1.75714
IL	ENSRNOG00000023786	Ybx1	138336476	2131	chr5:138232390	5	138232390	T	C	0.512346	1.06063e-15	-0.847414	0.0740392	3.7824e-13	1	-0.680404
IL	ENSRNOG00000008489	Ppih	138361703	2100	chr5:138301526	5	138301526	G	A	0.419753	4.63502e-06	0.61808	0.120336	0.000128181	1	0.201938
IL	ENSRNOG00000008489	Ppih	138361703	2100	chr5:137408876	5	137408876	G	A	0.802469	0.000824212	-0.548548	0.154084	0.0202788	2	-0.0722054
IL	ENSRNOG00000009963	Ctps1	139505066	1321	chr5:139503824	5	139503824	G	T	0.709877	5.61655e-09	0.814011	0.116431	2.13509e-07	1	0.150996
IL	ENSRNOG00000037432	Exo5	139853248	1683	chr5:139713655	5	139713655	G	A	0.296296	8.79688e-08	0.939717	0.150736	4.51406e-06	1	0.380303
IL	ENSRNOG00000013492	Cap1	140585409	2452	chr5:140547462	5	140547462	T	C	0.685185	0.000230676	0.313629	0.0791319	0.0049473	1	0.0758588
IL	ENSRNOG00000014762	Ppie	140834960	2683	chr5:140509889	5	140509889	C	G	0.938272	0.000754222	0.837418	0.233609	0.0155962	1	0.256338
IL	ENSRNOG00000015642	Pabpc4	140979436	3059	chr5:141961622	5	141961622	T	G	0.635802	0.00090522	0.609381	0.172888	0.0182876	1	0.103155
IL	ENSRNOG00000026646	Ndufs5	141405454	3101	chr5:141360378	5	141360378	C	T	0.919753	2.55031e-17	1.76255	0.139583	7.42093e-15	1	1.90907
IL	ENSRNOG00000026592	Rhbdl2	141491224	3101	chr5:141520349	5	141520349	G	T	0.919753	1.81976e-05	-1.36927	0.289537	0.00049373	1	-2.25276
IL	ENSRNOG00000037340	Epha10	142875774	2206	chr5:142870344	5	142870344	C	T	0.481481	2.2707e-21	1.19924	0.0755676	3.15536e-18	1	1.24595
IL	ENSRNOG00000061538	AABR07049892.1	143189410	2179	chr5:143223591	5	143223591	C	T	0.401235	0.00026101	-0.792265	0.201868	0.00631654	1	-1.7627
IL	ENSRNOG00000024818	Eva1b	144160109	1988	chr5:144043642	5	144043642	C	T	0.654321	0.00080872	-0.534205	0.149981	0.0129437	1	-0.386197
IL	ENSRNOG00000012204	LOC100294508	144779682	2222	chr5:145491009	5	145491009	T	C	0.611111	5.16171e-08	-0.7046	0.110417	9.58552e-07	1	-0.16317
IL	ENSRNOG00000014352	Smim12	145311376	2401	chr5:145646036	5	145646036	T	C	0.62963	6.40091e-07	0.435906	0.0766996	2.74517e-06	1	0.19742
IL	ENSRNOG00000014357	Gja4	145377222	2501	chr5:145500433	5	145500433	G	T	0.641975	7.53028e-05	-1.75849	0.407551	0.0014614	1	-0.209211
IL	ENSRNOG00000014357	Gja4	145377222	2501	chr5:145516721	5	145516721	T	C	0.623457	0.000930765	1.41467	0.401914	0.014106	2	-0.108614
IL	ENSRNOG00000014372	Gjb3	145392124	2525	chr5:145888986	5	145888986	T	C	0.592593	7.50565e-06	0.864192	0.173321	3.5408e-05	1	1.6024
IL	ENSRNOG00000048129	LOC682102	146069671	2967	chr5:145977116	5	145977116	C	T	0.580247	0.0012564	0.620328	0.181613	0.0125211	1	0.891303
IL	ENSRNOG00000042455	Tlr12	146795867	2789	chr5:146989040	5	146989040	T	C	0.876543	0.000122694	-1.03151	0.248036	0.00322491	1	-1.68384
IL	ENSRNOG00000005935	A3galt2	146933593	2895	chr5:146913543	5	146913543	T	C	0.87037	0.000214274	-1.13547	0.284837	0.00515557	1	-1.07754
IL	ENSRNOG00000051507	Azin2	147148292	2657	chr5:146502916	5	146502916	T	A	0.598765	2.12638e-05	-0.437389	0.0933886	0.000844336	1	-0.152185
IL	ENSRNOG00000008113	RGD1561149	147412706	2621	chr5:147410861	5	147410861	C	T	0.716049	1.98669e-06	-0.584201	0.10889	0.000111813	1	-0.303601
IL	ENSRNOG00000008118	Sync	147476222	2684	chr5:147424918	5	147424918	G	C	0.716049	1.97034e-13	1.06162	0.107495	9.8258e-11	1	0.62361
IL	ENSRNOG00000021492	Rbbp4	147535241	2821	chr5:147221720	5	147221720	T	C	0.833333	9.44612e-10	-0.938722	0.125464	1.30971e-07	1	-0.2911
IL	ENSRNOG00000009113	Marcksl1	147714164	2655	chr5:148221662	5	148221662	T	C	0.777778	0.000832712	-0.405864	0.114256	0.0194136	1	-0.147231
IL	ENSRNOG00000047185	Eif3i	147803721	2604	chr5:148221307	5	148221307	T	C	0.783951	0.000166331	-0.309484	0.0761326	0.00481342	1	-0.114561
IL	ENSRNOG00000048553	Iqcc	147823233	2609	chr5:147896026	5	147896026	A	T	0.666667	1.10923e-07	0.937241	0.151899	7.85782e-06	1	1.0713
IL	ENSRNOG00000047578	Ccdc28b	147828450	2595	chr5:148094987	5	148094987	C	T	0.783951	1.16625e-05	-0.757757	0.155958	0.000485328	1	-0.350587
IL	ENSRNOG00000031475	Col16a1	148257643	3236	chr5:148215804	5	148215804	G	T	0.345679	5.52472e-08	-0.417388	0.0656011	6.14205e-06	1	-0.305933
IL	ENSRNOG00000013838	Hcrtr1	148355407	3569	chr5:148689599	5	148689599	A	G	0.876543	0.000331784	0.804402	0.208989	0.00999748	1	0.913756
IL	ENSRNOG00000012989	Serinc2	148492233	3658	chr5:148469205	5	148469205	C	T	0.438272	2.81593e-20	-1.00999	0.0675606	1.3097e-16	1	-0.92294
IL	ENSRNOG00000011709	Pum1	148781223	3697	chr5:148969482	5	148969482	G	A	0.462963	1.89046e-05	0.426516	0.0904018	0.00090178	1	0.0830642
IL	ENSRNOG00000010932	Matn1	149077413	3950	chr5:149487180	5	149487180	G	A	0.728395	5.84138e-07	-0.97559	0.170415	3.97248e-05	1	-0.658703
IL	ENSRNOG00000010932	Matn1	149077413	3950	chr5:149297995	5	149297995	C	T	0.901235	0.000226637	0.994413	0.250173	0.00867517	2	2.10756
IL	ENSRNOG00000028047	Mecr	150001282	3294	chr5:149889939	5	149889939	A	G	0.67284	2.13244e-17	-1.11497	0.0878936	9.29019e-14	1	-0.73199
IL	ENSRNOG00000010531	Oprd1	150323064	2106	chr5:150262566	5	150262566	A	T	0.679012	0.000251218	-0.492998	0.125233	0.00590219	1	-0.359889
IL	ENSRNOG00000010892	Ythdf2	150390100	1994	chr5:150346317	5	150346317	A	T	0.401235	3.72302e-05	0.567054	0.125504	0.00109442	1	0.153672
IL	ENSRNOG00000037165	Nipal3	153840179	1481	chr5:154297167	5	154297167	C	T	0.481481	0.00223937	-0.219596	0.0682201	0.0129679	1	-0.0584596
IL	ENSRNOG00000029427	Grhl3	153924897	1484	chr5:154142464	5	154142464	G	A	0.537037	3.7347e-06	-0.744016	0.143468	2.62318e-05	1	-1.14985
IL	ENSRNOG00000026676	LOC500567	153976536	1484	chr5:154008573	5	154008573	C	T	0.54321	2.60748e-06	0.810774	0.153322	2.368e-05	1	1.68064
IL	ENSRNOG00000033984	Ifnlr1	154037203	1484	chr5:154001168	5	154001168	C	T	0.537037	1.66533e-19	-1.248	0.0871464	6.66539e-18	1	-2.51158
IL	ENSRNOG00000032994	Myom3	154112077	1488	chr5:154102614	5	154102614	A	G	0.580247	2.63889e-09	0.756241	0.105047	5.58126e-08	1	0.878373
IL	ENSRNOG00000009325	Fuca1	154269119	1739	chr5:154550325	5	154550325	A	G	0.469136	0.00179409	-0.342323	0.103888	0.0112593	1	-0.095177
IL	ENSRNOG00000009422	Hmgcl	154294807	1739	chr5:154298056	5	154298056	C	T	0.481481	5.89794e-08	-0.481584	0.0759059	8.03011e-07	1	-0.273667
IL	ENSRNOG00000010873	Pithd1	154332941	1742	chr5:154347023	5	154347023	A	G	0.487654	6.84788e-11	-0.458279	0.055824	1.18755e-09	1	-0.175142
IL	ENSRNOG00000010902	Eloa	154363330	1763	chr5:155193055	5	155193055	C	A	0.425926	0.00167786	0.280436	0.0845211	0.0109411	1	0.0634071
IL	ENSRNOG00000026260	Rpl11	154394329	1793	chr5:154271842	5	154271842	T	C	0.487654	1.31693e-07	-0.389463	0.0636098	1.45838e-06	1	-0.186197
IL	ENSRNOG00000022372	Kdm1a	154965172	1977	chr5:154830590	5	154830590	A	T	0.469136	0.00163294	0.420573	0.126406	0.0172146	1	0.0690296
IL	ENSRNOG00000012531	Ephb2	155204457	1959	chr5:155673325	5	155673325	C	T	0.944444	0.000355825	1.06116	0.277296	0.00218929	1	0.290379
IL	ENSRNOG00000012804	C1qc	155258393	2003	chr5:155491934	5	155491934	G	C	0.462963	2.03647e-05	-0.430972	0.0917701	0.000174056	1	-0.228906
IL	ENSRNOG00000012807	C1qa	155264144	1983	chr5:155127397	5	155127397	C	A	0.438272	0.00271638	-0.309791	0.0982906	0.0178228	1	-0.215591
IL	ENSRNOG00000013036	Epha8	155316496	1934	chr5:155422973	5	155422973	G	A	0.432099	4.4645e-05	-0.390208	0.0874086	0.000359016	1	-0.458491
IL	ENSRNOG00000022039	Zbtb40	155381733	1861	chr5:154662652	5	154662652	A	G	0.462963	0.000431288	-0.214019	0.0568364	0.00289662	1	-0.143355
IL	ENSRNOG00000014970	Kif17	156628433	1298	chr5:155676471	5	155676471	C	T	0.938272	0.00367096	-1.03806	0.34085	0.0129493	1	-0.327264
IL	ENSRNOG00000049402	Nbl1	157535665	1812	chr5:157738098	5	157738098	G	A	0.0432099	1.3176e-05	0.6667	0.138225	9.67382e-05	1	0.401391
IL	ENSRNOG00000050636	Arhgef10l	159119172	4128	chr5:159605315	5	159605315	C	T	0.0493827	1.40191e-05	-0.860432	0.179061	0.000766056	1	-0.230773
IL	ENSRNOG00000007574	Padi2	159428516	4423	chr5:159771261	5	159771261	T	C	0.802469	7.36705e-11	1.19699	0.146171	4.60886e-08	1	0.469692
IL	ENSRNOG00000008052	Atp13a2	159512286	4543	chr5:159534821	5	159534821	C	T	0.617284	2.92122e-06	0.308525	0.0587017	0.000249594	1	0.0934255
IL	ENSRNOG00000008334	Crocc	159583050	4813	chr5:160462565	5	160462565	A	G	0.277778	1.928e-10	-0.675433	0.0852664	7.48621e-08	1	-0.464607
IL	ENSRNOG00000014305	Fbxo42	159670663	5281	chr5:160327654	5	160327654	C	T	0.0555556	8.62384e-09	-1.19496	0.173851	2.06755e-06	1	-0.320127
IL	ENSRNOG00000047967	Arhgef19	159755536	5431	chr5:159551470	5	159551470	C	T	0.716049	0.000184713	-0.45327	0.112402	0.00757981	1	-0.223657
IL	ENSRNOG00000023008	Fam131c	159914932	5603	chr5:160227310	5	160227310	G	A	0.0555556	4.80257e-15	-1.6276	0.147109	3.64809e-11	1	-1.21037
IL	ENSRNOG00000023008	Fam131c	159914932	5603	chr5:160299947	5	160299947	C	T	0.537037	1.93907e-06	-0.365068	0.0677876	0.000128666	2	-0.103377
IL	ENSRNOG00000052368	Clcnka	159946447	5666	chr5:159592713	5	159592713	C	T	0.82716	1.44577e-06	0.887508	0.162705	0.000161799	1	1.83772
IL	ENSRNOG00000054155	AC120594.1	159981950	5783	chr5:159916154	5	159916154	G	A	0.537037	1.48003e-05	0.521666	0.10892	0.00110824	1	0.480326
IL	ENSRNOG00000012274	Ddi2	160282811	5725	chr5:159902997	5	159902997	T	C	0.561728	3.92307e-21	-1.00706	0.0642799	2.8992e-16	1	-0.412802
IL	ENSRNOG00000012503	Dnajc16	160352928	5786	chr5:160279985	5	160279985	G	A	0.0617284	0.000114155	-0.669536	0.160145	0.00634649	1	-0.265259
IL	ENSRNOG00000012944	Casp9	160355834	5783	chr5:160462565	5	160462565	A	G	0.277778	0.0002008	-0.527401	0.131632	0.0105775	1	-0.137458
IL	ENSRNOG00000014322	Kazn	160742480	5822	chr5:160422140	5	160422140	T	C	0.87037	7.19238e-06	-0.505096	0.100827	0.000613563	1	-0.190894
IL	ENSRNOG00000014322	Kazn	160742480	5822	chr5:161306762	5	161306762	T	C	0.135802	0.00037169	0.308659	0.0808355	0.0158952	2	0.11695
IL	ENSRNOG00000014961	Pdpn	161981442	2829	chr5:161921084	5	161921084	C	A	0.148148	2.64039e-05	-0.584458	0.126509	0.000367547	1	-0.346508
IL	ENSRNOG00000027278	Pramef8	162183328	2587	chr5:162067349	5	162067349	C	T	0.141975	5.89444e-07	0.952551	0.166929	6.63908e-06	1	0.459378
IL	ENSRNOG00000025261	LOC691254	164033013	1180	chr5:163262969	5	163262969	C	T	0.228395	0.000109717	0.53081	0.126597	0.000734057	1	0.994453
IL	ENSRNOG00000033792	RGD1565622	164502470	1183	chr5:164873057	5	164873057	C	T	0.783951	9.78637e-14	-0.914251	0.0906895	3.13497e-12	1	-0.886561
IL	ENSRNOG00000056374	AC097784.1	164648329	1319	chr5:165018698	5	165018698	T	C	0.234568	1.27514e-16	-0.941886	0.0777774	4.79712e-15	1	-0.808714
IL	ENSRNOG00000007763	Plod1	164747084	1392	chr5:164470344	5	164470344	G	A	0.790123	3.59481e-10	-0.827228	0.106755	9.31863e-09	1	-0.549552
IL	ENSRNOG00000008176	Nppa	164808324	1445	chr5:164826413	5	164826413	A	G	0.246914	1.04615e-06	-0.75969	0.136987	1.2106e-05	1	-1.09561
IL	ENSRNOG00000008619	Agtrap	164898421	1487	chr5:164826442	5	164826442	T	C	0.246914	3.32788e-06	0.833805	0.15977	3.91224e-05	1	0.341506
IL	ENSRNOG00000008911	Draxin	164927870	1507	chr5:165043059	5	165043059	C	G	0.95679	0.000790031	1.27217	0.356401	0.00870597	1	5.38443
IL	ENSRNOG00000009217	Fbxo6	164959852	1600	chr5:164738458	5	164738458	G	A	0.216049	1.13343e-11	-0.776376	0.0890974	3.20464e-10	1	-0.331979
IL	ENSRNOG00000009298	Fbxo44	164971904	1643	chr5:165018698	5	165018698	T	C	0.234568	5.70223e-15	0.796387	0.072862	4.04912e-13	1	0.296224
IL	ENSRNOG00000026447	Disp3	165083488	1781	chr5:165993677	5	165993677	A	C	0.290123	0.00051953	-0.405767	0.109496	0.00573808	1	-0.211683
IL	ENSRNOG00000015962	Nmnat1	166430255	2993	chr5:166522710	5	166522710	T	A	0.271605	2.08173e-12	-0.968236	0.105301	2.15303e-10	1	-0.564173
IL	ENSRNOG00000016398	Clstn1	166533182	3137	chr5:166456040	5	166456040	A	G	0.271605	7.34279e-08	-0.32811	0.0522131	3.47272e-06	1	-0.0828293
IL	ENSRNOG00000016846	Pik3cd	166628029	3151	chr5:165946402	5	165946402	C	A	0.290123	7.32768e-05	-0.535301	0.124041	0.00164938	1	-0.162501
IL	ENSRNOG00000059428	LOC100125366	166870012	3198	chr5:166900622	5	166900622	A	G	0.302469	0.000947464	0.560432	0.159684	0.0151311	1	0.45413
IL	ENSRNOG00000017528	Gpr157	167109692	3151	chr5:167208027	5	167208027	C	T	0.617284	1.77167e-07	0.84307	0.139568	9.23462e-06	1	1.18358
IL	ENSRNOG00000017693	Slc2a5	167141876	3168	chr5:168094762	5	168094762	T	C	0.592593	1.07548e-11	-0.977494	0.111987	2.51076e-09	1	-0.686616
IL	ENSRNOG00000017895	Eno1	167288224	3335	chr5:167306037	5	167306037	C	A	0.271605	5.15362e-31	-1.17789	0.0446291	5.48322e-28	1	-1.33305
IL	ENSRNOG00000017895	Eno1	167288224	3335	chr5:168092106	5	168092106	T	C	0.117284	1.1223e-05	0.348311	0.0713706	0.000554613	2	0.676003
IL	ENSRNOG00000036942	Tnfrsf9	168009394	3604	chr5:167206887	5	167206887	C	T	0.277778	1.13822e-09	0.952328	0.128163	1.54432e-07	1	1.9936
IL	ENSRNOG00000030055	Vamp3	168136667	3487	chr5:168109392	5	168109392	G	A	0.709877	1.52191e-12	0.931065	0.10028	3.91239e-10	1	0.35129
IL	ENSRNOG00000018602	Camta1	169017296	3231	chr5:168214708	5	168214708	G	A	0.41358	0.000444406	0.251	0.0668276	0.0101785	1	0.0643132
IL	ENSRNOG00000026840	Thap3	169160988	3078	chr5:170023427	5	170023427	G	C	0.703704	0.000572525	0.322462	0.0877591	0.0131222	1	0.123846
IL	ENSRNOG00000003334	Klhl21	169181419	3024	chr5:170088979	5	170088979	C	T	0.82716	0.000264787	0.480543	0.122583	0.00643567	1	0.163123
IL	ENSRNOG00000010109	Nol9	169213116	2951	chr5:168367559	5	168367559	T	C	0.728395	0.000788228	-0.55723	0.156076	0.0174192	1	-0.142359
IL	ENSRNOG00000010718	Gpr153	169452494	2185	chr5:169492975	5	169492975	T	C	0.302469	0.000165804	-0.493865	0.121461	0.00341534	1	-0.364682
IL	ENSRNOG00000011268	Chd5	169519213	2033	chr5:169321233	5	169321233	C	T	0.240741	3.41022e-05	0.210292	0.0462764	0.000931664	1	0.100436
IL	ENSRNOG00000011967	Nphp4	169659189	1764	chr5:169640917	5	169640917	C	T	0.833333	0.000248717	-0.566181	0.143708	0.004853	1	-0.291933
IL	ENSRNOG00000024012	Pex10	172469979	2213	chr5:172366260	5	172366260	A	G	0.790123	0.00108485	0.58651	0.169281	0.0175004	1	0.20345
IL	ENSRNOG00000014642	Morn1	172488709	2234	chr5:172518163	5	172518163	G	A	0.888889	2.2468e-13	-1.17626	0.119567	7.35884e-11	1	-1.36659
IL	ENSRNOG00000015480	Prkcz	172769422	2412	chr5:172746691	5	172746691	C	T	0.728395	3.13788e-06	0.411455	0.0785895	0.00012657	1	0.0591427
IL	ENSRNOG00000016385	Gabrd	172809354	2394	chr5:173164595	5	173164595	A	G	0.54321	0.000497724	-0.260317	0.0699856	0.00987389	1	-0.116157
IL	ENSRNOG00000023627	Cfap74	172825073	2394	chr5:173704594	5	173704594	C	A	0.814815	0.00059188	0.320578	0.0875026	0.0100468	1	0.263708
IL	ENSRNOG00000017829	Ssu72	173152965	2034	chr5:172750735	5	172750735	T	A	0.740741	3.36378e-07	0.362852	0.0618921	1.91973e-05	1	0.125364
IL	ENSRNOG00000018338	Vwa1	173222441	1976	chr5:172869814	5	172869814	G	A	0.54321	1.21216e-08	0.593488	0.0875363	1.01772e-06	1	0.348643
IL	ENSRNOG00000018691	Aurkaip1	173256638	1886	chr5:173462820	5	173462820	T	G	0.802469	0.000392912	0.318608	0.0839483	0.00649789	1	0.0749536
IL	ENSRNOG00000022455	Cptp	173318314	1879	chr5:173342937	5	173342937	G	C	0.487654	9.09273e-12	0.705019	0.0803349	2.02798e-09	1	0.242506
IL	ENSRNOG00000022354	Pusl1	173340027	1854	chr5:173195052	5	173195052	A	G	0.549383	2.98376e-05	0.568505	0.124025	0.000737672	1	0.26367
IL	ENSRNOG00000022307	Acap3	173340061	1854	chr5:172864561	5	172864561	G	C	0.191358	0.000259311	0.260251	0.0662771	0.0047754	1	0.0823313
IL	ENSRNOG00000019981	Sdf4	173425908	1737	chr5:173348062	5	173348062	G	T	0.487654	1.27948e-09	-0.642173	0.0864346	6.52831e-08	1	-0.141627
IL	ENSRNOG00000019981	Sdf4	173425908	1737	chr5:173406124	5	173406124	G	T	0.604938	0.000604446	-0.377896	0.103204	0.0111658	2	-0.070107
IL	ENSRNOG00000020342	Samd11	173680291	1365	chr5:173072371	5	173072371	C	T	0.574074	0.00136551	-0.414169	0.122258	0.0152534	1	-0.329306
IL	ENSRNOG00000004208	Crim1	788549	1329	chr6:913480	6	913480	A	G	0.783951	0.0029667	0.357446	0.114534	0.0164404	1	0.141673
IL	ENSRNOG00000004577	Fez2	1004002	1348	chr6:1426367	6	1426367	G	A	0.185185	1.10998e-07	-1.03042	0.167006	1.47545e-06	1	-0.385977
IL	ENSRNOG00000004806	Strn	1319542	1349	chr6:1276337	6	1276337	C	T	0.185185	0.00286698	-0.242326	0.0773492	0.0207412	1	-0.0784612
IL	ENSRNOG00000025317	Gpatch11	1410508	1352	chr6:963853	6	963853	G	T	0.796296	1.29499e-12	-1.11961	0.119989	2.37915e-11	1	-0.402256
IL	ENSRNOG00000049335	Sult6b1	1493671	1428	chr6:893647	6	893647	G	A	0.783951	0.00213324	0.698063	0.215739	0.0177995	1	1.05641
IL	ENSRNOG00000005279	Ndufaf7	1534595	1435	chr6:1488559	6	1488559	A	G	0.777778	1.68513e-06	-0.649783	0.120074	2.02503e-05	1	-0.230865
IL	ENSRNOG00000006523	Atl2	2568991	1548	chr6:1798937	6	1798937	T	G	0.771605	0.00177209	-0.27766	0.0841568	0.0199536	1	-0.0939044
IL	ENSRNOG00000027332	Gemin6	2907146	1221	chr6:3234912	6	3234912	C	T	0.395062	2.42797e-05	-0.628927	0.135411	0.00028667	1	-0.328362
IL	ENSRNOG00000054272	Dhx57	2961511	1221	chr6:2748751	6	2748751	T	A	0.987654	0.000107495	1.26831	0.301537	0.00196505	1	0.319469
IL	ENSRNOG00000054272	Dhx57	2961511	1221	chr6:2838967	6	2838967	G	A	0.364198	0.000992899	0.255234	0.0729578	0.00872217	2	0.0634723
IL	ENSRNOG00000007106	Sos1	3182997	1757	chr6:2944777	6	2944777	T	G	0.388889	0.000471306	0.251731	0.0673599	0.00664458	1	0.110953
IL	ENSRNOG00000040266	Cdkl4	3254780	1802	chr6:2878046	6	2878046	A	G	0.401235	3.39627e-08	-0.947377	0.145828	1.53766e-06	1	-1.84057
IL	ENSRNOG00000005124	Plekhh2	7793736	3994	chr6:7888183	6	7888183	G	A	0.314815	1.05742e-10	-0.511659	0.0632589	6.62263e-08	1	-0.535726
IL	ENSRNOG00000005151	Dync2li1	7900973	3942	chr6:7848187	6	7848187	A	C	0.41358	8.22467e-06	-0.683874	0.137886	0.000499192	1	-0.220855
IL	ENSRNOG00000007326	Prepl	8346198	3827	chr6:8642230	6	8642230	A	G	0.419753	1.71216e-08	-0.536379	0.0802367	2.46763e-06	1	-0.186481
IL	ENSRNOG00000030629	Camkmt	8669723	3477	chr6:8582991	6	8582991	T	C	0.419753	1.19725e-07	0.905604	0.147276	1.37341e-05	1	0.52348
IL	ENSRNOG00000021318	Epas1	10306406	2169	chr6:9775598	6	9775598	C	T	0.0679012	0.000572386	0.587739	0.159951	0.0103628	1	0.177076
IL	ENSRNOG00000016528	Ppp1r21	12253789	2979	chr6:12249091	6	12249091	T	G	0.141975	0.00100389	0.502159	0.143865	0.0153495	1	0.0836075
IL	ENSRNOG00000016688	Ston1	12362814	3179	chr6:12372685	6	12372685	T	C	0.0555556	2.72594e-05	1.36921	0.296978	0.000685831	1	1.0003
IL	ENSRNOG00000024525	Alkbh8	18877908	1177	chr6:18529293	6	18529293	C	G	0.197531	0.00039198	0.413391	0.108901	0.00362583	1	0.314407
IL	ENSRNOG00000024372	Cwf19l2	18970565	1373	chr6:18583544	6	18583544	T	A	0.197531	2.22378e-05	0.5528	0.118363	0.00028271	1	0.47614
IL	ENSRNOG00000033090	Ltbp1	21600452	3446	chr6:21485610	6	21485610	A	C	0.265432	1.21154e-08	0.799674	0.117512	2.08369e-06	1	0.796177
IL	ENSRNOG00000033090	Ltbp1	21600452	3446	chr6:21005112	6	21005112	A	C	0.981481	5.47192e-05	1.55772	0.35312	0.0026329	2	6.64386
IL	ENSRNOG00000042932	Ttc27	21880004	3313	chr6:21832033	6	21832033	G	A	0.54321	3.13252e-06	-0.705855	0.134483	0.000193204	1	-0.469086
IL	ENSRNOG00000042932	Ttc27	21880004	3313	chr6:21833977	6	21833977	A	T	0.222222	0.000392291	0.631033	0.166013	0.0163509	2	0.518692
IL	ENSRNOG00000006340	Memo1	22362485	3021	chr6:22215246	6	22215246	T	C	0.691358	1.8398e-08	0.771987	0.115824	2.96673e-06	1	0.309443
IL	ENSRNOG00000004612	Ppp1cb	23581053	2245	chr6:23638363	6	23638363	C	T	0.580247	8.48353e-07	-0.268235	0.0478609	1.97753e-05	1	-0.122734
IL	ENSRNOG00000026742	Ypel5	24064739	2291	chr6:24883553	6	24883553	C	A	0.216049	0.00106843	-0.345516	0.0995787	0.0179121	1	-0.0498986
IL	ENSRNOG00000007744	Ehd3	25074956	2403	chr6:26037735	6	26037735	G	A	0.592593	0.000604063	-0.434781	0.118889	0.0130979	1	-0.0757398
IL	ENSRNOG00000004710	Rbks	26051397	2090	chr6:25413672	6	25413672	A	G	0.592593	0.000680463	-0.604991	0.167202	0.00968772	1	-0.544729
IL	ENSRNOG00000004941	Gpn1	26272809	1590	chr6:26998550	6	26998550	T	A	0.567901	6.58161e-10	0.983632	0.129738	6.80149e-09	1	0.249343
IL	ENSRNOG00000057813	AABR07063281.1	26390690	1628	chr6:26998550	6	26998550	T	A	0.567901	1.94627e-07	0.639051	0.106251	4.16331e-07	1	0.132266
IL	ENSRNOG00000005298	Zfp513	26537708	1487	chr6:25789887	6	25789887	G	A	0.580247	0.00268434	-0.429787	0.136184	0.00753048	1	-0.0612219
IL	ENSRNOG00000056904	Gtf3c2	26560602	1492	chr6:27006299	6	27006299	G	A	0.561728	2.83599e-07	0.427736	0.072374	9.37465e-07	1	0.201987
IL	ENSRNOG00000049430	Mpv17	26587444	1517	chr6:26992435	6	26992435	A	G	0.58642	0.00406602	-0.524062	0.174166	0.0113774	1	-0.457026
IL	ENSRNOG00000006204	Slc30a3	26642784	1507	chr6:27021166	6	27021166	A	G	0.574074	0.000113827	0.358042	0.0856216	0.000339183	1	0.220992
IL	ENSRNOG00000026474	Cad	26680285	1447	chr6:27047364	6	27047364	T	C	0.617284	0.00018277	0.311077	0.0770781	0.000521506	1	0.116354
IL	ENSRNOG00000006326	Atraid	26685236	1438	chr6:27038024	6	27038024	G	T	0.574074	0.00686544	-0.31247	0.110895	0.0200739	1	-0.141198
IL	ENSRNOG00000057628	Slc5a6	26686034	1439	chr6:26639612	6	26639612	A	G	0.58642	7.61282e-06	-0.602166	0.120869	2.14742e-05	1	-0.122415
IL	ENSRNOG00000009967	Otof	27328407	1494	chr6:27047364	6	27047364	T	C	0.617284	0.000269417	0.280001	0.0715255	0.00101214	1	0.206298
IL	ENSRNOG00000024905	Drc1	27460039	1569	chr6:27356031	6	27356031	A	C	0.62963	2.08278e-10	-0.451475	0.0571486	8.646e-10	1	-0.322281
IL	ENSRNOG00000011914	Dtnb	27975418	1585	chr6:27047364	6	27047364	T	C	0.617284	2.63572e-05	-0.430728	0.0932231	0.000137889	1	-0.127588
IL	ENSRNOG00000012950	Efr3b	28464119	1387	chr6:28752109	6	28752109	G	A	0.555556	4.66269e-06	0.294803	0.0575493	4.47836e-05	1	0.1397
IL	ENSRNOG00000005371	Klhl29	29483461	907	chr6:29206733	6	29206733	C	T	0.308642	0.000347145	0.379434	0.0989485	0.00463343	1	0.164951
IL	ENSRNOG00000021403	Rhob	33691302	1342	chr6:34637994	6	34637994	C	A	0.567901	0.000175661	-0.255509	0.0631172	0.00180862	1	-0.0762103
IL	ENSRNOG00000028783	Wdr35	34094307	1729	chr6:34128351	6	34128351	C	T	0.0925926	4.32969e-07	-1.02154	0.176359	6.88819e-06	1	-0.363582
IL	ENSRNOG00000004899	Kcns3	36819822	2875	chr6:36254837	6	36254837	T	G	0.679012	0.000153779	-0.573284	0.140191	0.00262502	1	-0.28084
IL	ENSRNOG00000052758	Fam49a	37555183	2253	chr6:37040128	6	37040128	G	T	0.703704	7.78194e-05	-0.398657	0.0927687	0.00100931	1	-0.087635
IL	ENSRNOG00000051372	Mycn	38228380	1630	chr6:37856591	6	37856591	A	G	0.592593	1.69906e-05	-0.586494	0.123493	0.000212033	1	-0.265756
IL	ENSRNOG00000006652	Ddx1	38453798	1913	chr6:38482005	6	38482005	C	T	0.425926	0.00118179	0.216292	0.062946	0.0142428	1	0.0550822
IL	ENSRNOG00000004110	Trib2	41039438	3545	chr6:41155164	6	41155164	T	G	0.432099	8.68673e-06	-0.62639	0.126698	0.00028745	1	-0.167266
IL	ENSRNOG00000049054	Ntsr2	41917133	3477	chr6:41951241	6	41951241	T	C	0.401235	2.79203e-21	0.853114	0.054019	8.43897e-17	1	0.526571
IL	ENSRNOG00000004449	E2f6	42092468	3394	chr6:42317302	6	42317302	A	T	0.814815	2.97169e-10	1.09628	0.140521	8.01601e-08	1	0.314381
IL	ENSRNOG00000004496	Rock2	42180895	3360	chr6:42353013	6	42353013	G	C	0.117284	4.71675e-05	-0.259098	0.0582532	0.00150134	1	-0.0787997
IL	ENSRNOG00000050197	Pdia6	42568221	3169	chr6:42933181	6	42933181	C	T	0.82716	0.000394054	-0.306937	0.080893	0.00824739	1	-0.117436
IL	ENSRNOG00000005424	Odc1	42852684	2908	chr6:42733971	6	42733971	C	T	0.148148	7.03026e-05	-0.490016	0.11322	0.00176816	1	-0.178014
IL	ENSRNOG00000005492	Hpcal1	43001949	2998	chr6:42933181	6	42933181	C	T	0.82716	5.91089e-07	-0.604783	0.105999	1.94653e-05	1	-0.224649
IL	ENSRNOG00000061519	Asap2	43234527	3143	chr6:43862159	6	43862159	A	G	0.777778	1.98694e-15	0.814795	0.072414	8.97326e-13	1	0.735861
IL	ENSRNOG00000052418	Cpsf3	43363793	3098	chr6:43094763	6	43094763	A	G	0.765432	0.000325998	0.559315	0.145104	0.00409359	1	0.11802
IL	ENSRNOG00000051650	Ywhaq	43493817	2851	chr6:43010582	6	43010582	G	A	0.765432	0.0015268	-0.25647	0.0765588	0.0140165	1	-0.0643334
IL	ENSRNOG00000058891	Cys1	43862132	3234	chr6:43864269	6	43864269	A	G	0.148148	0.000698322	-0.572147	0.158495	0.0072806	1	-0.347134
IL	ENSRNOG00000061050	Mboat2	44009873	3291	chr6:43092114	6	43092114	A	C	0.777778	4.31706e-08	-0.8988	0.139772	1.29074e-06	1	-0.20002
IL	ENSRNOG00000007370	Rnf144a	45629169	3292	chr6:45781176	6	45781176	A	G	0.820988	5.08944e-12	-0.983191	0.109972	5.59385e-10	1	-0.368981
IL	ENSRNOG00000008950	Adi1	47940184	3917	chr6:47965561	6	47965561	G	A	0.654321	4.36899e-08	0.643875	0.10018	9.09427e-06	1	0.367351
IL	ENSRNOG00000009039	Trappc12	48020272	3805	chr6:48008475	6	48008475	C	T	0.660494	3.9692e-18	-1.09511	0.0827164	6.25888e-14	1	-0.408075
IL	ENSRNOG00000005678	Lamb1	50528824	3571	chr6:49873560	6	49873560	G	A	0.561728	1.24518e-07	0.746796	0.121664	2.47735e-05	1	0.215728
IL	ENSRNOG00000006364	Dld	50618695	3680	chr6:49855552	6	49855552	G	A	0.333333	0.000208251	-0.257343	0.0644116	0.0112295	1	-0.0405829
IL	ENSRNOG00000058692	Slc26a4	50846966	4167	chr6:50833728	6	50833728	T	A	0.339506	2.12165e-05	0.513294	0.10958	0.00187945	1	0.345218
IL	ENSRNOG00000007884	Bcap29	50923511	4250	chr6:51490260	6	51490260	A	T	0.333333	0.000345064	-0.36252	0.0944907	0.0164704	1	-0.122255
IL	ENSRNOG00000056610	Cog5	50954632	4303	chr6:50954611	6	50954611	C	T	0.351852	1.07423e-05	0.864803	0.177121	0.000785978	1	0.261478
IL	ENSRNOG00000043366	AABR07063829.1	51662940	4561	chr6:50959628	6	50959628	A	G	0.67284	0.000194402	0.67926	0.169109	0.0077948	1	0.807546
IL	ENSRNOG00000009856	Sypl1	52265931	4775	chr6:52438971	6	52438971	C	T	0.320988	9.2093e-05	-0.617029	0.145311	0.00589839	1	-0.183127
IL	ENSRNOG00000011101	Twist1	53401110	3910	chr6:52834760	6	52834760	C	T	0.401235	0.000498964	0.568271	0.152811	0.020822	1	0.771438
IL	ENSRNOG00000004342	Ahr	55001465	3771	chr6:55196820	6	55196820	T	C	0.790123	8.05037e-07	0.428728	0.0762976	5.67635e-05	1	0.324469
IL	ENSRNOG00000005046	Tspan13	55524437	3882	chr6:55256940	6	55256940	T	A	0.635802	1.03361e-05	-0.302252	0.0617634	0.00042445	1	-0.0933151
IL	ENSRNOG00000005096	Bzw2	55647666	3898	chr6:56219642	6	56219642	G	A	0.796296	9.58073e-06	-0.678775	0.138084	0.000331772	1	-0.160204
IL	ENSRNOG00000005623	Ankmy2	55648022	3900	chr6:56070050	6	56070050	C	T	0.611111	0.00109413	0.326027	0.0941767	0.0208375	1	0.0638663
IL	ENSRNOG00000006199	Crppa	55881388	3796	chr6:56088451	6	56088451	A	G	0.623457	5.98216e-09	-0.779196	0.111728	5.50491e-07	1	-0.330518
IL	ENSRNOG00000006867	Etv1	58467255	4070	chr6:58827494	6	58827494	A	G	0.845679	6.12223e-06	-0.470637	0.0932948	0.000159623	1	-0.171125
IL	ENSRNOG00000045854	Zfp277	60374390	4742	chr6:60636307	6	60636307	G	A	0.753086	1.05125e-05	-0.752201	0.153862	0.000922519	1	-0.240413
IL	ENSRNOG00000006368	Lrrn3	61405196	3988	chr6:60694568	6	60694568	A	G	0.722222	2.27709e-06	-0.646407	0.121358	0.000198443	1	-0.147333
IL	ENSRNOG00000004067	Nrcam	64297889	3938	chr6:64848334	6	64848334	C	T	0.864198	2.4822e-06	-0.384291	0.07248	8.8456e-05	1	-0.108646
IL	ENSRNOG00000047891	Foxg1	69971228	2737	chr6:68999741	6	68999741	A	C	0.0802469	0.000149098	-0.716337	0.174766	0.00197681	1	-0.218303
IL	ENSRNOG00000004232	G2e3	72092195	2624	chr6:72110140	6	72110140	G	A	0.339506	0.00245015	0.244803	0.0767951	0.0204528	1	0.174817
IL	ENSRNOG00000031203	Scfd1	72124418	2672	chr6:72181961	6	72181961	A	G	0.592593	3.40722e-12	-0.844896	0.0927845	1.85204e-10	1	-0.165156
IL	ENSRNOG00000031203	Scfd1	72124418	2672	chr6:72766935	6	72766935	T	A	0.271605	3.42418e-05	0.483662	0.106259	0.000582906	2	-0.0194027
IL	ENSRNOG00000005286	Coch	72359792	2861	chr6:72229624	6	72229624	G	A	0.598765	0.000382574	0.427016	0.112261	0.00397738	1	0.564959
IL	ENSRNOG00000060335	Strn3	72462659	2893	chr6:73020056	6	73020056	G	A	0.580247	3.37595e-05	-0.257197	0.0565608	0.000548676	1	-0.0856834
IL	ENSRNOG00000027444	Nubpl	72891726	3686	chr6:73610708	6	73610708	A	T	0.327161	2.63168e-09	-0.732799	0.10178	1.64796e-07	1	-0.356282
IL	ENSRNOG00000004841	Akap6	73553211	4086	chr6:72910710	6	72910710	A	G	0.598765	2.47354e-05	-0.184538	0.0397788	0.0015612	1	-0.075755
IL	ENSRNOG00000005053	Egln3	75075796	3338	chr6:75236759	6	75236759	C	T	0.506173	6.19373e-07	0.494293	0.0868325	7.56482e-05	1	0.198996
IL	ENSRNOG00000004292	Sptssa	75551626	2674	chr6:76141843	6	76141843	T	C	0.691358	0.00049613	-0.291013	0.0782167	0.0115552	1	-0.12477
IL	ENSRNOG00000004509	Eapp	75589258	2632	chr6:75319359	6	75319359	T	C	0.185185	9.60878e-05	-0.498488	0.117753	0.00308222	1	-0.143874
IL	ENSRNOG00000006986	RGD1304624	75996217	2105	chr6:75386814	6	75386814	A	G	0.666667	4.33951e-05	-0.649421	0.145198	0.000961119	1	-0.478838
IL	ENSRNOG00000032776	Srp54a	75996644	2104	chr6:75834167	6	75834167	A	G	0.290123	0.000186263	-0.374612	0.0929562	0.00375077	1	-0.0742573
IL	ENSRNOG00000008931	Slc25a21	77848435	3356	chr6:77469090	6	77469090	G	A	0.54321	0.000264948	0.623543	0.159069	0.00286338	1	0.967463
IL	ENSRNOG00000048145	Sstr1	79254340	2678	chr6:78639672	6	78639672	T	G	0.123457	1.11672e-06	0.749063	0.135519	2.16119e-05	1	0.210961
IL	ENSRNOG00000004103	Trappc6b	80153232	3368	chr6:80341279	6	80341279	C	T	0.617284	1.10824e-14	-0.736435	0.0686382	3.54843e-12	1	-0.246246
IL	ENSRNOG00000004218	Klhl28	86713371	381	chr6:87400977	6	87400977	A	G	0.635802	0.000175918	-0.390789	0.0965458	0.000511924	1	-0.364965
IL	ENSRNOG00000056721	Fancm	86823685	381	chr6:86514208	6	86514208	T	C	0.555556	1.19028e-08	0.519675	0.0765927	3.27767e-08	1	0.396907
IL	ENSRNOG00000004826	Sos2	92007958	2456	chr6:91937617	6	91937617	A	G	0.691358	1.82942e-06	0.349989	0.064953	3.83905e-05	1	0.119721
IL	ENSRNOG00000038720	Cdkl1	92121352	2310	chr6:92861494	6	92861494	T	A	0.296296	1.64033e-05	0.77715	0.163285	0.000271987	1	0.280925
IL	ENSRNOG00000006388	Pygl	92643848	2703	chr6:92579398	6	92579398	C	T	0.283951	1.7454e-06	-0.686902	0.127166	3.74756e-05	1	-0.398838
IL	ENSRNOG00000007031	Trim9	92760019	2744	chr6:92074498	6	92074498	T	C	0.679012	0.000114009	0.337669	0.080759	0.0015474	1	0.0616118
IL	ENSRNOG00000008244	LOC690035	93563447	2909	chr6:92664602	6	92664602	G	A	0.716049	5.88014e-09	-0.543723	0.0776121	2.22778e-07	1	-0.455778
IL	ENSRNOG00000008244	LOC690035	93563447	2909	chr6:94174961	6	94174961	T	C	0.975309	0.000100866	-1.07062	0.253361	0.00402063	2	-0.752717
IL	ENSRNOG00000008445	Dact1	93740587	2638	chr6:93898731	6	93898731	G	A	0.691358	0.00106948	-0.43642	0.125789	0.0185352	1	-0.359282
IL	ENSRNOG00000004345	Daam1	94636223	2780	chr6:94722458	6	94722458	G	A	0.580247	7.60322e-07	-0.480601	0.0852863	6.028e-05	1	-0.149762
IL	ENSRNOG00000004794	Rtn1	95061175	2456	chr6:94871865	6	94871865	C	T	0.185185	2.27334e-10	-0.523983	0.0665312	6.53392e-08	1	-0.134836
IL	ENSRNOG00000004873	Prkch	96479431	2745	chr6:96602387	6	96602387	G	A	0.598765	1.5142e-06	0.682147	0.125356	0.000133908	1	0.461918
IL	ENSRNOG00000021919	Rhoj	98284171	4143	chr6:98088261	6	98088261	A	C	0.234568	0.000372007	0.635348	0.16664	0.0078265	1	0.517489
IL	ENSRNOG00000005175	Sgpp1	98695989	3614	chr6:98011760	6	98011760	G	A	0.228395	7.33354e-05	-0.476059	0.11032	0.00198455	1	-0.180089
IL	ENSRNOG00000006410	Akap5	99356510	3009	chr6:100143075	6	100143075	A	T	0.67284	0.00015682	0.232868	0.0570299	0.00637547	1	0.140855
IL	ENSRNOG00000006472	Hspa2	99433551	2926	chr6:99247214	6	99247214	T	G	0.111111	2.57581e-05	1.02671	0.221888	0.00143254	1	0.459657
IL	ENSRNOG00000038480	Ppp1r36	99444014	2952	chr6:100045229	6	100045229	G	A	0.395062	0.000165954	0.635288	0.156253	0.00697793	1	0.294273
IL	ENSRNOG00000007364	Rab15	99870025	3484	chr6:100558448	6	100558448	C	T	0.0864198	0.000242791	0.365859	0.0926846	0.0132422	1	0.0962786
IL	ENSRNOG00000007660	Fntb	99883960	3550	chr6:99812393	6	99812393	C	T	0.820988	8.17651e-13	-0.946422	0.100011	3.02203e-09	1	-0.586596
IL	ENSRNOG00000009080	Atp6v1d	102047759	2844	chr6:102647296	6	102647296	G	A	0.432099	8.74457e-14	0.537892	0.0531816	9.90293e-11	1	0.148445
IL	ENSRNOG00000010098	Plek2	102095202	2975	chr6:102155867	6	102155867	G	T	0.765432	2.75714e-09	-1.14531	0.159359	4.95445e-07	1	-2.08998
IL	ENSRNOG00000010650	Plekhh1	102215604	3010	chr6:102233338	6	102233338	G	A	0.185185	1.24956e-10	-0.970381	0.120666	4.28295e-08	1	-1.14449
IL	ENSRNOG00000010914	Pigh	102272778	3106	chr6:102304161	6	102304161	C	A	0.567901	2.56825e-06	0.788465	0.148982	0.000194932	1	0.258118
IL	ENSRNOG00000053811	Arg2	102311117	3175	chr6:102299346	6	102299346	C	T	0.185185	1.85113e-06	0.906549	0.168347	0.00015492	1	0.471036
IL	ENSRNOG00000060436	Vti1b	102353404	3316	chr6:102646133	6	102646133	G	A	0.117284	0.000193762	-0.51246	0.12755	0.00711142	1	-0.115981
IL	ENSRNOG00000059875	Zfyve26	102472927	3653	chr6:103025511	6	103025511	G	C	0.450617	9.84757e-05	-0.350113	0.0828498	0.00437486	1	-0.178632
IL	ENSRNOG00000055777	AABR07064980.1	103187276	4019	chr6:103341126	6	103341126	G	A	0.246914	0.00016222	-0.824956	0.202553	0.00891099	1	-2.25167
IL	ENSRNOG00000004589	Galnt16	104068548	3242	chr6:103992490	6	103992490	T	G	0.845679	9.40871e-09	0.823962	0.119846	2.00448e-06	1	0.176092
IL	ENSRNOG00000004589	Galnt16	104068548	3242	chr6:103119752	6	103119752	A	C	0.685185	0.000163929	0.344701	0.0845687	0.00890121	2	0.00205116
IL	ENSRNOG00000005998	Smoc1	104718513	3173	chr6:104758442	6	104758442	C	A	0.518519	0.000209949	-0.582416	0.145868	0.00945031	1	-0.304409
IL	ENSRNOG00000029871	Slc8a3	105097055	3434	chr6:104839099	6	104839099	G	T	0.524691	0.000319593	-0.472393	0.122355	0.010608	1	-0.174479
IL	ENSRNOG00000047115	Cox16	105214330	3544	chr6:104917902	6	104917902	A	G	0.308642	2.09811e-05	-0.556511	0.118723	0.00112042	1	-0.313511
IL	ENSRNOG00000007254	Ttc9	105364669	3503	chr6:106278284	6	106278284	C	T	0.462963	0.000170347	-0.415218	0.102329	0.0053418	1	-0.0842208
IL	ENSRNOG00000008082	Rgs6	106496993	2678	chr6:106606469	6	106606469	T	G	0.333333	0.000169114	0.51033	0.125699	0.00381186	1	0.109693
IL	ENSRNOG00000009448	Papln	107245821	1948	chr6:107523925	6	107523925	C	A	0.537037	0.000216295	0.621397	0.155994	0.00362175	1	0.918763
IL	ENSRNOG00000009653	Numb	107325346	1865	chr6:108162476	6	108162476	C	T	0.685185	0.000227502	-3.24305	0.816127	0.00371862	1	-0.172007
IL	ENSRNOG00000009653	Numb	107325346	1865	chr6:108320459	6	108320459	T	C	0.691358	0.00132476	2.75991	0.811307	0.0190385	2	-0.16355
IL	ENSRNOG00000046864	Acot4	107517669	2244	chr6:107517698	6	107517698	C	A	0.537037	3.63401e-16	0.976453	0.082896	2.16252e-13	1	0.860168
IL	ENSRNOG00000027960	AC094055.1	107578468	2292	chr6:107273064	6	107273064	C	T	0.512346	1.55006e-07	-0.836307	0.137605	8.90553e-06	1	-0.697045
IL	ENSRNOG00000029637	Acot6	107581609	2286	chr6:108310369	6	108310369	T	C	0.567901	2.7015e-05	-0.575255	0.124456	0.000646151	1	-0.889006
IL	ENSRNOG00000029637	Acot6	107581609	2286	chr6:106764321	6	106764321	T	G	0.160494	0.00047413	0.638331	0.170664	0.0119846	2	0.943292
IL	ENSRNOG00000011164	Coq6	108076307	1946	chr6:108363883	6	108363883	C	T	0.567901	8.76792e-08	0.57716	0.0925663	3.44803e-06	1	0.228764
IL	ENSRNOG00000027645	Syndig1l	108415094	1784	chr6:108422583	6	108422583	C	T	0.697531	2.56067e-05	-0.486058	0.105005	0.000633897	1	-0.537516
IL	ENSRNOG00000004723	Fcf1	108796183	2055	chr6:109290561	6	109290561	A	G	0.240741	0.000176394	0.501721	0.123977	0.00529298	1	0.183234
IL	ENSRNOG00000005061	Dlst	108936665	2168	chr6:108540052	6	108540052	G	A	0.123457	1.63452e-08	-1.32115	0.196544	1.5661e-06	1	-0.107952
IL	ENSRNOG00000005061	Dlst	108936665	2168	chr6:108476694	6	108476694	C	A	0.351852	5.66522e-05	0.607194	0.137972	0.00201682	2	0.0248818
IL	ENSRNOG00000006744	Acyp1	109104051	2284	chr6:108560280	6	108560280	T	C	0.222222	0.000162106	0.513533	0.126082	0.00571295	1	0.227411
IL	ENSRNOG00000058572	Nek9	109162268	2302	chr6:110136331	6	110136331	G	C	0.851852	0.000157615	-0.510953	0.125182	0.00505055	1	-0.253739
IL	ENSRNOG00000010567	Angel1	110681409	3635	chr6:111296680	6	111296680	G	A	0.876543	5.90257e-06	-0.774909	0.153292	0.000520626	1	-0.433992
IL	ENSRNOG00000011111	Cipc	110968062	3376	chr6:111337456	6	111337456	G	T	0.654321	0.000490362	-0.326751	0.0877334	0.0185227	1	-0.0868309
IL	ENSRNOG00000011719	Ngb	111132321	3351	chr6:111172284	6	111172284	C	T	0.222222	6.87467e-05	0.749108	0.172814	0.00407632	1	0.33032
IL	ENSRNOG00000012146	Pomt2	111176798	3527	chr6:110753435	6	110753435	C	T	0.648148	1.11589e-09	0.502748	0.0676093	3.91382e-07	1	0.260978
IL	ENSRNOG00000047708	Gstz1	111176920	3527	chr6:110272525	6	110272525	A	G	0.808642	4.71107e-06	0.720146	0.140663	0.000408221	1	0.202365
IL	ENSRNOG00000050413	Samd15	111223027	3568	chr6:110596358	6	110596358	C	T	0.851852	0.000374464	0.751889	0.197315	0.0154059	1	0.578331
IL	ENSRNOG00000037998	Snw1	111507783	3530	chr6:111726052	6	111726052	T	C	0.512346	0.000567359	0.334896	0.0910703	0.0173494	1	0.0962511
IL	ENSRNOG00000003972	Tshr	115170866	4249	chr6:115285256	6	115285256	T	C	0.925926	0.000223613	0.980973	0.246905	0.00748812	1	1.45807
IL	ENSRNOG00000004458	Ston2	115513355	2892	chr6:115424376	6	115424376	A	G	0.141975	3.03431e-07	0.727408	0.123472	2.65237e-05	1	0.773864
IL	ENSRNOG00000003759	Galc	122239615	2483	chr6:122496681	6	122496681	G	A	0.574074	7.33162e-07	-0.796377	0.141068	3.07772e-05	1	-0.403824
IL	ENSRNOG00000004542	Ttc8	122920318	2057	chr6:122567037	6	122567037	A	G	0.308642	1.78184e-05	0.519889	0.10979	0.000428237	1	0.271551
IL	ENSRNOG00000003831	Tdp1	123897957	2195	chr6:123930947	6	123930947	C	T	0.944444	0.00127448	1.1175	0.32763	0.0128253	1	0.498696
IL	ENSRNOG00000046309	Gpr68	124876711	1988	chr6:124543660	6	124543660	C	T	0.141975	0.000663402	0.571579	0.157608	0.00405605	1	0.363938
IL	ENSRNOG00000008108	Ubr7	126636492	1936	chr6:126780512	6	126780512	A	G	0.12963	6.60182e-05	0.6995	0.160917	0.00106655	1	0.126993
IL	ENSRNOG00000051619	Asb2	127248373	2274	chr6:127230767	6	127230767	G	T	0.364198	1.56216e-08	0.769655	0.1147	5.56539e-07	1	0.521339
IL	ENSRNOG00000009263	Ifi27	127327960	2356	chr6:127525992	6	127525992	T	C	0.222222	1.26468e-19	1.16407	0.0807425	4.08418e-17	1	1.8883
IL	ENSRNOG00000011044	Clmn	128567199	3223	chr6:128720316	6	128720316	C	A	0.382716	0.000751362	-0.242821	0.0677146	0.0159641	1	-0.248692
IL	ENSRNOG00000004206	Glrx5	128750796	2992	chr6:129158317	6	129158317	C	T	0.382716	1.31645e-05	-0.259372	0.0537721	0.000394529	1	-0.160929
IL	ENSRNOG00000060974	AABR07065448.1	129001615	2666	chr6:128247006	6	128247006	T	C	0.265432	0.000662062	-0.305521	0.0842295	0.0114714	1	-0.463233
IL	ENSRNOG00000047300	Bdkrb2	129399469	2269	chr6:129405002	6	129405002	C	A	0.246914	0.000174583	-0.726203	0.179306	0.00314781	1	-1.15288
IL	ENSRNOG00000052017	Dio3	134627279	1216	chr6:133969286	6	133969286	C	T	0.87037	0.00152153	-0.267318	0.0797693	0.00878802	1	-0.239992
IL	ENSRNOG00000004973	Ppp2r5c	134804142	1305	chr6:134937301	6	134937301	T	C	0.728395	3.21664e-06	0.401888	0.0768657	1.73788e-05	1	0.0963305
IL	ENSRNOG00000007850	Mok	135259604	942	chr6:134822597	6	134822597	G	A	0.716049	0.000703555	-0.518592	0.143757	0.00359907	1	-0.2191
IL	ENSRNOG00000010165	Tnfaip2	135890932	1364	chr6:136131161	6	136131161	G	C	0.302469	0.00136987	-0.564005	0.16654	0.00697299	1	-0.358575
IL	ENSRNOG00000010218	Eif5	136004215	1624	chr6:135178734	6	135178734	G	A	0.728395	0.000612742	-0.234936	0.0643237	0.00349618	1	-0.0683821
IL	ENSRNOG00000011572	Klc1	136330384	1849	chr6:136085516	6	136085516	A	G	0.697531	5.49698e-07	-0.28862	0.0504068	3.06795e-06	1	-0.0855742
IL	ENSRNOG00000053631	Tdrd9	136536737	2214	chr6:136996951	6	136996951	G	A	0.654321	0.000718946	0.576369	0.160086	0.00541608	1	1.01134
IL	ENSRNOG00000043031	Rd3l	136550372	2243	chr6:136693289	6	136693289	C	A	0.697531	6.07471e-11	0.820761	0.0995733	1.67199e-09	1	1.25453
IL	ENSRNOG00000013128	Tmem179	137084740	2888	chr6:136971654	6	136971654	G	A	0.648148	0.000154908	-0.192643	0.0471352	0.00117336	1	-0.0928932
IL	ENSRNOG00000028650	Inf2	137164536	2888	chr6:136991459	6	136991459	T	C	0.648148	9.33461e-06	-0.349148	0.0709192	8.66939e-05	1	-0.184883
IL	ENSRNOG00000033688	Cep170b	137288811	2973	chr6:137840415	6	137840415	A	G	0.623457	3.7766e-10	-0.366456	0.0473752	1.77247e-08	1	-0.102817
IL	ENSRNOG00000013927	Jag2	137733027	2532	chr6:138228526	6	138228526	A	G	0.820988	0.00112551	-0.423111	0.122554	0.0195038	1	-0.185015
IL	ENSRNOG00000014362	Nudt14	137745128	2509	chr6:137967495	6	137967495	T	C	0.604938	1.01727e-05	-0.480495	0.0980939	0.000248181	1	-0.313033
IL	ENSRNOG00000014693	Btbd6	137785983	2466	chr6:137569394	6	137569394	G	A	0.740741	0.000423843	-0.295214	0.0782833	0.007524	1	-0.104832
IL	ENSRNOG00000014595	Brf1	137808304	2425	chr6:138008489	6	138008489	C	A	0.604938	1.94118e-06	0.702833	0.130842	4.53464e-05	1	0.162855
IL	ENSRNOG00000014744	Pacs2	137824214	2386	chr6:136943745	6	136943745	A	G	0.635802	0.000506612	-0.243701	0.0656191	0.00967924	1	-0.0860186
IL	ENSRNOG00000032391	Esyt2	144156176	1236	chr6:144462617	6	144462617	A	G	0.469136	7.39802e-13	0.500988	0.0527799	1.4465e-11	1	0.284465
IL	ENSRNOG00000005410	Cdca7l	145740036	3121	chr6:146045439	6	146045439	A	G	0.635802	5.9967e-05	-0.604535	0.138152	0.00266837	1	-0.530365
IL	ENSRNOG00000006569	Itgb8	147172814	1379	chr6:147465324	6	147465324	G	A	0.660494	8.43264e-07	0.358265	0.0639056	2.45691e-05	1	0.331221
IL	ENSRNOG00000031993	Prim1	2435554	950	chr7:2826645	7	2826645	T	C	0.783951	1.71651e-15	-1.31783	0.116654	4.91913e-14	1	-1.0737
IL	ENSRNOG00000002642	Ptges3	2479312	966	chr7:3014892	7	3014892	T	A	0.734568	4.19643e-08	-0.5138	0.0798039	1.01833e-06	1	-0.276775
IL	ENSRNOG00000002840	Atp5f1b	2504696	991	chr7:3067301	7	3067301	G	A	0.740741	4.86678e-05	0.254668	0.0573779	0.00146841	1	0.0571694
IL	ENSRNOG00000031081	Stat2	2691370	991	chr7:3016418	7	3016418	G	A	0.734568	1.54785e-09	1.33265	0.181414	4.44034e-08	1	0.347251
IL	ENSRNOG00000003549	Cnpy2	2737766	1008	chr7:3294904	7	3294904	G	A	0.796296	5.19934e-08	-0.809154	0.126842	1.27856e-06	1	-0.29624
IL	ENSRNOG00000054140	Myl6	2909180	1237	chr7:3000438	7	3000438	G	A	0.783951	3.24137e-05	0.358072	0.0783861	0.000656229	1	0.155392
IL	ENSRNOG00000054140	Myl6	2909180	1237	chr7:2112463	7	2112463	G	A	0.95679	0.000364939	0.538109	0.140711	0.00880928	2	0.0511898
IL	ENSRNOG00000060753	Esyt1	2941123	1237	chr7:3358686	7	3358686	T	A	0.716049	0.00030899	0.772947	0.199649	0.00596853	1	0.338209
IL	ENSRNOG00000006130	Rab5b	3123298	1236	chr7:3358686	7	3358686	T	A	0.716049	2.61207e-05	0.665352	0.14392	0.000598729	1	0.0695832
IL	ENSRNOG00000022943	Dgka	3170147	1240	chr7:3067301	7	3067301	G	A	0.740741	0.000190215	0.510147	0.126793	0.00301309	1	0.222612
IL	ENSRNOG00000006844	Dnajc14	3230321	1235	chr7:4148241	7	4148241	G	T	0.783951	0.000216861	-0.846451	0.212534	0.0029046	1	-0.126372
IL	ENSRNOG00000053850	Rdh5	3342492	1235	chr7:2709658	7	2709658	A	G	0.814815	0.000230431	-0.916811	0.231302	0.0029011	1	-1.49136
IL	ENSRNOG00000007784	Bloc1s1	3346239	1235	chr7:3116250	7	3116250	T	C	0.796296	8.67013e-07	0.448557	0.0801228	1.41212e-05	1	0.162677
IL	ENSRNOG00000005874	Tle2	11003786	2254	chr7:10901245	7	10901245	G	C	0.734568	7.48332e-08	0.523831	0.0834282	1.58252e-06	1	0.262775
IL	ENSRNOG00000004793	Ncln	11081537	2308	chr7:11270226	7	11270226	G	A	0.722222	5.57535e-13	0.700146	0.0731321	3.37259e-11	1	0.313245
IL	ENSRNOG00000020585	Tbxa2r	11257978	2448	chr7:11275765	7	11275765	T	C	0.753086	0.00215897	-0.560066	0.173312	0.0213656	1	-0.465695
IL	ENSRNOG00000020501	Tjp3	11295893	2532	chr7:11034601	7	11034601	T	C	0.759259	1.14011e-12	-1.1518	0.122956	7.39069e-11	1	-1.13099
IL	ENSRNOG00000020466	Apba3	11319517	2577	chr7:10383941	7	10383941	T	G	0.722222	0.000512121	-0.488124	0.131556	0.00580605	1	-0.167888
IL	ENSRNOG00000020464	Mrpl54	11321058	2581	chr7:11630718	7	11630718	A	G	0.759259	4.39791e-06	-0.416805	0.0811013	7.88394e-05	1	-0.239095
IL	ENSRNOG00000020431	Matk	11330279	2594	chr7:10687912	7	10687912	A	C	0.771605	0.000368104	0.266739	0.0698993	0.00396516	1	0.0820969
IL	ENSRNOG00000020416	Zfr2	11353714	2638	chr7:11270226	7	11270226	G	A	0.722222	6.16309e-12	-0.913238	0.102772	2.81278e-10	1	-0.460691
IL	ENSRNOG00000020407	Atcay	11356119	2640	chr7:10383941	7	10383941	T	G	0.722222	0.000251425	0.371457	0.0943645	0.00315394	1	0.0789928
IL	ENSRNOG00000020005	Map2k2	11478490	2649	chr7:11538028	7	11538028	G	T	0.759259	0.000134144	0.254731	0.061658	0.00176496	1	0.121705
IL	ENSRNOG00000019891	Sgta	11521999	2733	chr7:12086535	7	12086535	G	A	0.722222	0.00190492	-0.210838	0.0643857	0.0201072	1	-0.0445455
IL	ENSRNOG00000029738	Diras1	11556193	2721	chr7:11270226	7	11270226	G	A	0.722222	0.00182098	-0.302179	0.091847	0.0177599	1	-0.0956257
IL	ENSRNOG00000019857	Gng7	11582985	2772	chr7:10784949	7	10784949	G	A	0.722222	0.00108541	-0.423625	0.122275	0.0110393	1	-0.138994
IL	ENSRNOG00000032429	Tmprss9	11699449	2810	chr7:11270226	7	11270226	G	A	0.722222	3.62246e-06	-1.00647	0.193752	6.61202e-05	1	-1.09009
IL	ENSRNOG00000032951	Jsrp1	11769401	2769	chr7:11496363	7	11496363	G	A	0.771605	1.44175e-06	0.82576	0.151363	2.97352e-05	1	1.7779
IL	ENSRNOG00000018971	Mob3a	11878944	2884	chr7:12759592	7	12759592	G	A	0.759259	1.56679e-08	-0.751577	0.112019	4.58425e-07	1	-0.251107
IL	ENSRNOG00000029028	Mknk2	11908108	2867	chr7:12683466	7	12683466	A	T	0.709877	3.19931e-05	0.438252	0.096041	0.000365804	1	0.087673
IL	ENSRNOG00000033694	Klf16	12006711	2825	chr7:12748732	7	12748732	T	C	0.783951	9.9387e-07	-0.405569	0.0729429	1.97223e-05	1	-0.149479
IL	ENSRNOG00000024975	Atp8b3	12043795	2793	chr7:12896114	7	12896114	C	T	0.709877	0.000222721	0.793917	0.199761	0.00224423	1	0.684131
IL	ENSRNOG00000033791	Apc2	12275610	2872	chr7:11860229	7	11860229	G	A	0.771605	2.59135e-05	-0.375774	0.0812413	0.000361077	1	-0.113328
IL	ENSRNOG00000024549	Pwwp3a	12346476	2928	chr7:12086535	7	12086535	G	A	0.722222	2.32802e-07	-1.90989	0.319231	6.93494e-06	1	-0.166831
IL	ENSRNOG00000024549	Pwwp3a	12346476	2928	chr7:12347424	7	12347424	C	T	0.709877	0.000122019	1.27394	0.305703	0.00183441	2	-0.118614
IL	ENSRNOG00000011954	Kiss1r	12609869	2731	chr7:11630718	7	11630718	A	G	0.759259	0.000920729	-0.577656	0.164149	0.00810755	1	-0.365641
IL	ENSRNOG00000011489	R3hdm4	12611469	2731	chr7:13304661	7	13304661	T	C	0.759259	1.50838e-17	-0.770199	0.059639	5.76984e-16	1	-0.330812
IL	ENSRNOG00000011489	R3hdm4	12611469	2731	chr7:12894921	7	12894921	G	A	0.0555556	0.000207626	-0.509834	0.127384	0.00394572	2	-0.35193
IL	ENSRNOG00000010423	Misp	12707923	2951	chr7:12724026	7	12724026	T	C	0.709877	9.51724e-07	-0.904284	0.162284	1.64008e-05	1	-1.76003
IL	ENSRNOG00000012808	Tmem259	12779863	2946	chr7:12728760	7	12728760	G	T	0.759259	4.49143e-05	0.322312	0.0722286	0.000477629	1	0.0676338
IL	ENSRNOG00000008414	Bsg	12882754	2812	chr7:12681574	7	12681574	T	A	0.716049	2.88035e-05	0.311201	0.0677376	0.000438616	1	0.101507
IL	ENSRNOG00000007960	Theg	13013542	2738	chr7:12470089	7	12470089	C	T	0.759259	5.22133e-10	1.02235	0.133717	1.79695e-08	1	3.99155
IL	ENSRNOG00000000175	Mier2	13039782	2766	chr7:12759592	7	12759592	G	A	0.759259	2.23731e-06	0.417867	0.0783778	4.26634e-05	1	0.165998
IL	ENSRNOG00000000177	Plpp2	13062197	2769	chr7:12748341	7	12748341	T	C	0.783951	4.04606e-05	-0.682049	0.151786	0.000612347	1	-0.674824
IL	ENSRNOG00000051563	Giot1	13108724	2827	chr7:13315733	7	13315733	G	T	0.759259	1.37199e-06	-0.709267	0.129677	2.92211e-05	1	-0.682169
IL	ENSRNOG00000042496	Cyp4f5	14529483	2862	chr7:15107460	7	15107460	T	G	0.864198	0.000373185	-0.991395	0.260093	0.0097299	1	-0.408028
IL	ENSRNOG00000032895	Cyp4f4	14891002	2682	chr7:15124317	7	15124317	C	T	0.851852	2.17804e-05	-0.982633	0.210122	0.000709638	1	-0.545924
IL	ENSRNOG00000043233	Cyp4f6	15225411	2143	chr7:15123456	7	15123456	A	G	0.0555556	0.000553735	1.02167	0.277238	0.0115516	1	0.722935
IL	ENSRNOG00000048577	Zfp955a	15785411	1850	chr7:15882908	7	15882908	C	T	0.783951	0.000236227	-0.351941	0.0889654	0.00659464	1	-0.129661
IL	ENSRNOG00000039204	Pram1	18510355	727	chr7:17536113	7	17536113	C	T	0.858025	0.0014834	-0.780433	0.23229	0.0135671	1	-0.843277
IL	ENSRNOG00000054594	AC098022.2	20107652	126	chr7:20081270	7	20081270	C	T	0.962963	0.000726397	-1.70457	0.473885	0.00486283	1	-2.55446
IL	ENSRNOG00000030234	LOC300308	23012071	1240	chr7:23909417	7	23909417	T	C	0.950617	3.34322e-06	-1.71789	0.329258	3.29094e-05	1	-2.94349
IL	ENSRNOG00000026866	Syn3	23403892	2276	chr7:24321015	7	24321015	A	G	0.148148	0.00130295	0.390251	0.114664	0.0137333	1	0.128512
IL	ENSRNOG00000004637	Fbxo7	23843635	2971	chr7:23525444	7	23525444	T	C	0.944444	0.000827781	0.547381	0.154011	0.0108566	1	0.209608
IL	ENSRNOG00000008016	Ckap4	24939499	4134	chr7:24484584	7	24484584	C	G	0.790123	3.81359e-06	0.672355	0.129799	0.000243475	1	0.249944
IL	ENSRNOG00000008174	Appl2	26256460	3077	chr7:26162423	7	26162423	A	G	0.481481	6.01907e-08	0.766365	0.120899	7.30141e-06	1	0.284549
IL	ENSRNOG00000005102	Washc3	28762418	3621	chr7:28814316	7	28814316	A	C	0.561728	0.000433122	0.374377	0.0994579	0.0119484	1	0.143843
IL	ENSRNOG00000005763	Arl1	29282306	5322	chr7:29935156	7	29935156	C	T	0.37037	1.97891e-08	-0.545377	0.0820715	3.36225e-06	1	-0.123107
IL	ENSRNOG00000005823	Utp20	29378081	5221	chr7:29366329	7	29366329	A	G	0.234568	3.4297e-10	-0.669029	0.0858048	8.57504e-08	1	-0.361816
IL	ENSRNOG00000005823	Utp20	29378081	5221	chr7:29906537	7	29906537	G	A	0.037037	0.000148012	0.687214	0.167301	0.00574317	2	0.376878
IL	ENSRNOG00000050317	Uhrf1bp1l	30408520	4138	chr7:29936407	7	29936407	G	A	0.388889	1.29194e-05	-0.411673	0.0852499	0.000444569	1	-0.094076
IL	ENSRNOG00000024870	Anks1b	30699477	3842	chr7:31673170	7	31673170	G	A	0.777778	0.000395269	-0.302231	0.0796732	0.00761641	1	-0.0514566
IL	ENSRNOG00000008247	Ikbip	31784439	1951	chr7:31865154	7	31865154	A	G	0.734568	7.27043e-05	-0.684796	0.158596	0.00142919	1	-0.175315
IL	ENSRNOG00000024494	AABR07056633.1	33793566	3314	chr7:33465714	7	33465714	G	A	0.240741	3.83184e-10	0.938281	0.121363	2.28792e-07	1	1.32833
IL	ENSRNOG00000006514	Vezt	34951645	3930	chr7:34120659	7	34120659	T	G	0.166667	1.00247e-05	0.73781	0.150495	0.00147326	1	0.204994
IL	ENSRNOG00000007713	Tmcc3	35309266	4392	chr7:35976922	7	35976922	T	C	0.876543	1.23863e-05	-0.713514	0.147382	0.00138993	1	-0.222681
IL	ENSRNOG00000009094	Nudt4	36660142	3773	chr7:36812974	7	36812974	A	G	0.617284	6.62029e-15	-0.749703	0.0688761	1.06064e-11	1	-0.294362
IL	ENSRNOG00000021681	Eea1	37018460	3637	chr7:37097274	7	37097274	T	C	0.932099	0.000240898	-0.373187	0.0944825	0.0158781	1	-0.262945
IL	ENSRNOG00000004554	Dcn	38742052	4215	chr7:38543705	7	38543705	T	C	0.358025	7.94439e-05	0.47268	0.110154	0.00445826	1	0.367261
IL	ENSRNOG00000005386	Kitlg	42269785	2358	chr7:42459507	7	42459507	A	G	0.660494	2.22004e-07	-0.519228	0.0868557	9.58072e-06	1	-0.296784
IL	ENSRNOG00000004149	Mgat4c	44009070	2735	chr7:44076785	7	44076785	A	G	0.358025	0.000252836	0.372502	0.0946722	0.00262972	1	0.245307
IL	ENSRNOG00000004179	Nts	44121131	2743	chr7:44427070	7	44427070	C	A	0.864198	0.00125219	-0.7679	0.224744	0.0120782	1	-0.89631
IL	ENSRNOG00000027468	Slc6a15	45328106	3002	chr7:45684788	7	45684788	C	T	0.851852	0.000251499	0.402959	0.10237	0.00631183	1	0.0813722
IL	ENSRNOG00000004448	Acss3	49250958	1849	chr7:49767619	7	49767619	G	C	0.0246914	0.000513031	-0.97346	0.262401	0.00300586	1	-0.818042
IL	ENSRNOG00000005917	Pawr	51353069	2078	chr7:50477325	7	50477325	T	C	0.944444	0.000221781	-1.1251	0.282998	0.00191632	1	-1.06197
IL	ENSRNOG00000052157	Nav3	52404775	1245	chr7:52367692	7	52367692	G	T	0.5	4.98399e-09	-0.424537	0.0604392	3.19772e-08	1	-0.225462
IL	ENSRNOG00000059744	Atxn7l3b	55604404	3958	chr7:55557893	7	55557893	G	A	0.246914	1.02664e-05	0.342639	0.0699882	0.000420644	1	0.0603956
IL	ENSRNOG00000004411	Tspan8	58814806	3101	chr7:58858737	7	58858737	T	C	0.388889	3.53335e-06	-0.641495	0.123323	5.52927e-05	1	-0.625826
IL	ENSRNOG00000021317	Cct2	60122806	2252	chr7:60497234	7	60497234	A	G	0.648148	0.00267046	0.218009	0.0690394	0.0197975	1	0.0468893
IL	ENSRNOG00000005642	Frs2	60210519	2152	chr7:60565840	7	60565840	T	C	0.660494	1.08437e-06	-0.43915	0.0793316	1.54757e-05	1	-0.120396
IL	ENSRNOG00000059338	LOC102549714	60282327	1971	chr7:60414844	7	60414844	C	T	0.648148	6.71454e-06	0.784889	0.156412	7.80684e-05	1	2.06105
IL	ENSRNOG00000005825	Lyz2	60341265	1921	chr7:60485565	7	60485565	T	C	0.641975	1.60522e-17	-0.966881	0.075667	1.94871e-15	1	-0.73803
IL	ENSRNOG00000005927	Cpsf6	60416926	2058	chr7:60414844	7	60414844	C	T	0.648148	2.53681e-05	-0.221402	0.0478017	0.00023701	1	-0.0839193
IL	ENSRNOG00000034134	Cpm	60654351	2447	chr7:60213950	7	60213950	T	C	0.641975	1.34358e-05	-0.616239	0.127914	0.000126089	1	-0.293581
IL	ENSRNOG00000004476	Wif1	63094912	3403	chr7:63088115	7	63088115	T	C	0.901235	0.000620167	0.927558	0.25423	0.0147157	1	0.412301
IL	ENSRNOG00000023951	Tbc1d30	63407242	3673	chr7:63288728	7	63288728	C	G	0.895062	4.40715e-07	0.978358	0.169049	3.43139e-05	1	0.320511
IL	ENSRNOG00000005388	Rassf3	63578491	3956	chr7:64499251	7	64499251	C	T	0.740741	4.12372e-05	0.461971	0.102938	0.00158894	1	0.306092
IL	ENSRNOG00000004603	Srgap1	64251111	4133	chr7:64357170	7	64357170	G	A	0.722222	3.21191e-05	-0.517126	0.113355	0.0011024	1	-0.430792
IL	ENSRNOG00000004421	Rxylt1	64341208	4045	chr7:64221193	7	64221193	C	T	0.481481	1.42953e-10	-0.879492	0.109875	1.54426e-08	1	-0.221397
IL	ENSRNOG00000004226	Irak3	64982282	3924	chr7:64907722	7	64907722	A	G	0.0555556	7.28065e-06	1.37026	0.274337	0.000375702	1	1.00429
IL	ENSRNOG00000004314	Ppm1h	67116981	1550	chr7:66419199	7	66419199	C	G	0.722222	2.96193e-08	-0.655941	0.100386	1.25046e-06	1	-0.223291
IL	ENSRNOG00000025584	Agap2	70364814	3469	chr7:70389337	7	70389337	A	G	0.0185185	8.05373e-12	-2.96855	0.335104	7.36313e-10	1	-0.696179
IL	ENSRNOG00000025584	Agap2	70364814	3469	chr7:70170006	7	70170006	C	T	0.0123457	2.13893e-09	2.95269	0.405223	2.2301e-07	2	-0.0452903
IL	ENSRNOG00000025570	Os9	70407178	3391	chr7:70171093	7	70171093	C	A	0.975309	3.14375e-05	-1.37423	0.300815	0.00103981	1	-0.289028
IL	ENSRNOG00000025481	Dctn2	70556020	3079	chr7:69984685	7	69984685	C	T	0.728395	0.00027828	0.41527	0.106356	0.00749213	1	0.128222
IL	ENSRNOG00000008106	Shmt2	70829816	2719	chr7:71137071	7	71137071	A	T	0.975309	3.66683e-05	1.936	0.428059	0.00116646	1	0.471057
IL	ENSRNOG00000006766	Laptm4b	72924800	2755	chr7:72779360	7	72779360	G	A	0.104938	1.75188e-05	0.822608	0.173536	0.000176042	1	0.287022
IL	ENSRNOG00000005975	Rpl30	73216252	2778	chr7:73739136	7	73739136	A	G	0.104938	2.66842e-14	-1.4208	0.135754	1.5072e-12	1	-2.48389
IL	ENSRNOG00000025551	Rgs22	74901998	3037	chr7:74317130	7	74317130	C	A	0.660494	1.32212e-24	1.16922	0.0621247	1.28762e-21	1	1.70564
IL	ENSRNOG00000042978	Ncald	76488217	3338	chr7:75994968	7	75994968	C	A	0.253086	3.4276e-14	-0.607841	0.0584948	1.89062e-11	1	-0.233085
IL	ENSRNOG00000005333	Azin1	77372399	2297	chr7:77574618	7	77574618	G	A	0.203704	2.51137e-05	-0.315295	0.0680302	0.000577682	1	-0.113027
IL	ENSRNOG00000004201	Rims2	78092038	2396	chr7:77110082	7	77110082	A	G	0.0246914	7.23747e-06	1.23419	0.24701	0.000199865	1	0.289331
IL	ENSRNOG00000007999	Abra	80796671	5973	chr7:81746442	7	81746442	G	A	0.722222	7.92258e-06	-0.529995	0.106628	0.000795303	1	-0.80029
IL	ENSRNOG00000037687	Rspo2	82059790	4501	chr7:81962758	7	81962758	T	C	0.216049	5.02286e-07	-0.535361	0.0930903	4.95084e-05	1	-0.263451
IL	ENSRNOG00000005048	Trhr	83113673	3445	chr7:82379498	7	82379498	C	T	0.0864198	0.000693923	-0.49009	0.135686	0.0101515	1	-0.650529
IL	ENSRNOG00000024929	Nudcd1	83348488	3651	chr7:83147400	7	83147400	C	T	0.660494	3.5602e-06	-0.467586	0.0899279	8.23937e-05	1	-0.207825
IL	ENSRNOG00000004708	Aard	91588459	2345	chr7:90861597	7	90861597	A	C	0.54321	6.18371e-08	0.833714	0.131678	1.54733e-06	1	0.808088
IL	ENSRNOG00000008336	Tnfrsf11b	93826666	3714	chr7:93358612	7	93358612	G	A	0.506173	0.000147132	0.407752	0.0993809	0.00140433	1	0.265504
IL	ENSRNOG00000008591	Colec10	93975452	3573	chr7:94027730	7	94027730	G	A	0.549383	1.50297e-05	-0.667323	0.139462	0.000164897	1	-1.09689
IL	ENSRNOG00000008615	Mal2	94130853	3508	chr7:93296712	7	93296712	C	T	0.487654	1.156e-16	0.615737	0.0507146	2.91607e-14	1	0.180031
IL	ENSRNOG00000008697	Ccn3	94375021	3612	chr7:93440428	7	93440428	T	C	0.932099	4.85648e-07	0.740793	0.128238	7.29777e-06	1	0.415775
IL	ENSRNOG00000008697	Ccn3	94375021	3612	chr7:93712830	7	93712830	T	C	0.5	3.63403e-06	-0.341608	0.0656166	3.99013e-05	2	-0.232056
IL	ENSRNOG00000034022	Taf2	94755925	3465	chr7:94018864	7	94018864	T	C	0.487654	0.000546084	-0.36627	0.0992686	0.00531359	1	-0.0934681
IL	ENSRNOG00000004328	Deptor	94795215	3397	chr7:93812981	7	93812981	A	G	0.444444	1.47947e-05	-0.483331	0.100913	0.00017663	1	-0.405325
IL	ENSRNOG00000004821	Sntb1	95669810	2516	chr7:95376987	7	95376987	C	T	0.530864	7.14074e-05	-0.512397	0.11852	0.00160412	1	-0.305915
IL	ENSRNOG00000006370	RGD1310852	97944152	753	chr7:97918158	7	97918158	A	C	0.302469	7.39609e-14	-0.98239	0.0966577	2.06181e-13	1	-0.44273
IL	ENSRNOG00000006412	Zhx1	97944492	753	chr7:98092399	7	98092399	T	C	0.314815	0.00124751	-0.282708	0.0827107	0.00400733	1	-0.0733475
IL	ENSRNOG00000006700	Wdyhv1	97994587	792	chr7:98086424	7	98086424	C	T	0.320988	0.000192574	-0.603838	0.150222	0.000554159	1	-0.209721
IL	ENSRNOG00000008934	Tmem65	98709650	861	chr7:98642588	7	98642588	G	A	0.197531	1.76362e-08	-1.07365	0.160803	1.42852e-07	1	-0.57032
IL	ENSRNOG00000053624	AABR07058017.2	98722549	868	chr7:97948769	7	97948769	T	C	0.290123	0.0004934	0.601275	0.16153	0.00299479	1	0.924043
IL	ENSRNOG00000009739	Washc5	99677269	1471	chr7:99040522	7	99040522	A	G	0.790123	1.57958e-06	-0.743658	0.136959	1.62758e-05	1	-0.209372
IL	ENSRNOG00000003964	Nsmce2	99677291	1471	chr7:100221289	7	100221289	G	A	0.790123	2.42018e-08	-1.18988	0.180564	2.33237e-07	1	-0.519522
IL	ENSRNOG00000004692	A1bg	102298523	1779	chr7:102288162	7	102288162	A	G	0.666667	9.68406e-06	0.774534	0.157664	9.54439e-05	1	1.46348
IL	ENSRNOG00000054588	AABR07058254.1	106695571	1932	chr7:106899878	7	106899878	T	C	0.654321	2.35952e-06	0.698637	0.131412	6.12182e-05	1	1.65732
IL	ENSRNOG00000005233	Lrrc6	107223048	2542	chr7:107224346	7	107224346	T	C	0.432099	0.000490023	0.649081	0.174269	0.00663489	1	0.647029
IL	ENSRNOG00000025140	Zfat	109205355	3693	chr7:109189587	7	109189587	A	G	0.364198	1.14687e-06	0.714769	0.12949	0.000138423	1	0.36774
IL	ENSRNOG00000008533	Ago2	114380614	2299	chr7:113661966	7	113661966	T	G	0.135802	2.79513e-06	0.530837	0.10076	3.85468e-05	1	0.371815
IL	ENSRNOG00000010794	Dennd3	114724611	2497	chr7:114121003	7	114121003	C	T	0.148148	6.25708e-06	-0.808413	0.160451	7.3485e-05	1	-0.267396
IL	ENSRNOG00000032827	AABR07058412.1	115045803	2196	chr7:114055221	7	114055221	A	G	0.777778	0.00258728	0.526321	0.166095	0.0204971	1	0.527721
IL	ENSRNOG00000030111	Cyp11b3	116255168	671	chr7:115370329	7	115370329	A	G	0.981481	0.00251445	-1.12362	0.353482	0.0165468	1	-0.435663
IL	ENSRNOG00000023828	LOC680875	117187368	202	chr7:116253106	7	116253106	T	G	0.95679	3.18839e-05	1.59333	0.349094	0.000198772	1	1.96774
IL	ENSRNOG00000000231	Kctd17	119647376	3144	chr7:119777427	7	119777427	C	T	0.938272	3.80832e-10	-0.88903	0.114967	4.37646e-08	1	-0.282682
IL	ENSRNOG00000007679	Cyth4	119820538	3102	chr7:120362982	7	120362982	A	G	0.962963	1.12342e-10	-2.32199	0.287679	1.74032e-08	1	-1.2254
IL	ENSRNOG00000007934	Elfn2	119896926	3082	chr7:120094680	7	120094680	C	T	0.925926	0.000256566	-0.389436	0.0990918	0.00726554	1	-0.12985
IL	ENSRNOG00000010821	Ankrd54	120295619	3355	chr7:120306059	7	120306059	A	G	0.611111	1.02211e-21	-1.55129	0.0959407	1.03782e-17	1	-0.980275
IL	ENSRNOG00000012295	Pla2g6	120559348	3432	chr7:120224658	7	120224658	G	A	0.574074	1.3809e-10	-0.952336	0.118832	3.81249e-08	1	-0.295433
IL	ENSRNOG00000021795	Fam227a	120882393	3449	chr7:121118232	7	121118232	C	T	0.481481	6.28267e-06	0.366133	0.0726858	0.000384282	1	0.401243
IL	ENSRNOG00000013892	Cby1	120891941	3439	chr7:121354414	7	121354414	C	T	0.419753	6.39911e-05	-0.567255	0.130213	0.0029229	1	-0.194909
IL	ENSRNOG00000014058	Tomm22	120901935	3429	chr7:120854334	7	120854334	T	C	0.617284	4.54681e-05	-0.457366	0.102577	0.00231415	1	-0.096703
IL	ENSRNOG00000015583	Dnal4	121000273	3312	chr7:120981824	7	120981824	A	T	0.475309	1.12835e-07	0.631708	0.10246	1.11971e-05	1	0.164423
IL	ENSRNOG00000017285	Tab1	121350966	2952	chr7:121347394	7	121347394	T	A	0.425926	0.000155197	-0.460325	0.112646	0.00542808	1	-0.130153
IL	ENSRNOG00000017434	Mgat3	121408830	2871	chr7:121786681	7	121786681	A	G	0.648148	2.19509e-05	-0.344477	0.0736973	0.00115311	1	-0.064149
IL	ENSRNOG00000017553	Mief1	121462967	2799	chr7:120985438	7	120985438	A	G	0.469136	9.59714e-08	0.688851	0.110924	9.61852e-06	1	0.203151
IL	ENSRNOG00000025344	Enthd1	121783436	2843	chr7:120963341	7	120963341	C	T	0.462963	2.20052e-05	0.682472	0.146031	0.000906571	1	1.49959
IL	ENSRNOG00000018655	Adsl	122157202	2514	chr7:121566264	7	121566264	C	T	0.12963	0.00099565	-0.571504	0.163604	0.0205469	1	-0.135371
IL	ENSRNOG00000018803	Mrtfa	122403668	2387	chr7:121866950	7	121866950	A	G	0.117284	8.16732e-07	0.926354	0.164975	4.68732e-05	1	0.342719
IL	ENSRNOG00000018920	Slc25a17	122581778	2447	chr7:122623363	7	122623363	A	G	0.641975	2.78245e-07	0.752335	0.127183	2.12353e-05	1	0.197615
IL	ENSRNOG00000055925	Zc3h7b	122979022	2230	chr7:122867756	7	122867756	T	C	0.635802	0.000487461	0.456001	0.122374	0.0135446	1	0.068933
IL	ENSRNOG00000050500	Tob2	123088187	2388	chr7:122776518	7	122776518	T	C	0.648148	0.000158832	-0.416238	0.102036	0.00447065	1	-0.191144
IL	ENSRNOG00000024177	AC096601.1	123088820	2392	chr7:124087776	7	124087776	G	A	0.604938	0.000629239	-0.684168	0.187763	0.0174896	1	-0.772962
IL	ENSRNOG00000005332	Csdc2	123168812	2432	chr7:122776518	7	122776518	T	C	0.648148	3.7781e-08	-0.559747	0.0865516	2.96368e-06	1	-0.198809
IL	ENSRNOG00000061335	LOC108351520	123500756	2301	chr7:123584710	7	123584710	C	T	0.364198	9.77353e-07	-0.961745	0.172827	6.55256e-05	1	-1.51441
IL	ENSRNOG00000007686	Septin3	123510805	2295	chr7:123890221	7	123890221	T	G	0.987654	0.000475522	1.18824	0.318201	0.0127512	1	0.150969
IL	ENSRNOG00000008064	Naga	123572083	2365	chr7:123597514	7	123597514	C	T	0.388889	0.00050157	-0.431092	0.115975	0.013971	1	-0.119697
IL	ENSRNOG00000032261	Cyp2d4	123608437	2388	chr7:124484943	7	124484943	T	C	0.598765	1.81329e-07	-0.827516	0.137139	1.19621e-05	1	-0.588169
IL	ENSRNOG00000029128	Cyp2d5	123621103	2387	chr7:124507537	7	124507537	A	G	0.623457	7.55038e-07	0.96147	0.170561	4.71336e-05	1	2.47088
IL	ENSRNOG00000029179	Cyp2d3	123638766	2378	chr7:123985915	7	123985915	C	T	0.604938	2.19093e-13	1.05118	0.106772	9.01815e-11	1	4.3597
IL	ENSRNOG00000009585	Tcf20	123767798	2402	chr7:123354701	7	123354701	G	A	0.376543	6.46055e-05	-0.384546	0.088331	0.0022192	1	-0.13265
IL	ENSRNOG00000022932	Serhl2	123963382	2548	chr7:124489115	7	124489115	T	C	0.611111	1.67407e-10	1.06916	0.134306	2.60432e-08	1	1.49116
IL	ENSRNOG00000022896	Rrp7a	123990140	2592	chr7:124949427	7	124949427	G	A	0.611111	1.7008e-06	-0.391989	0.0724707	7.46339e-05	1	-0.104319
IL	ENSRNOG00000022877	Poldip3	124020575	2613	chr7:123248092	7	123248092	C	T	0.641975	3.02825e-05	0.390583	0.0852908	0.000986825	1	0.0928832
IL	ENSRNOG00000009592	Cyb5r3	124041595	2676	chr7:123520654	7	123520654	C	A	0.611111	0.000386547	0.351059	0.0923721	0.00935973	1	0.1005
IL	ENSRNOG00000009756	Pacsin2	124317380	2853	chr7:123453930	7	123453930	C	T	0.364198	0.000103997	0.608018	0.144448	0.00371337	1	0.101475
IL	ENSRNOG00000010141	Ttll1	124367631	2916	chr7:124463601	7	124463601	A	G	0.604938	1.13814e-15	-1.02758	0.0899521	9.25013e-13	1	-0.400972
IL	ENSRNOG00000022623	Ttll12	124491005	2875	chr7:124488094	7	124488094	T	A	0.604938	9.40105e-08	0.932319	0.149991	7.33282e-06	1	0.466949
IL	ENSRNOG00000010617	Scube1	124620704	2705	chr7:124925539	7	124925539	A	G	0.611111	1.45943e-06	-0.499148	0.0915519	5.35835e-05	1	-0.307738
IL	ENSRNOG00000010834	Mpped1	124680295	2759	chr7:124629782	7	124629782	G	C	0.604938	7.93498e-07	0.399309	0.0710111	3.05801e-05	1	0.112145
IL	ENSRNOG00000011094	Efcab6	124929026	2911	chr7:124092415	7	124092415	T	C	0.635802	2.22322e-05	-0.477784	0.102299	0.00059684	1	-0.353828
IL	ENSRNOG00000046975	Sult4a1	124982567	3059	chr7:125410626	7	125410626	G	C	0.512346	0.00131189	0.120683	0.0354832	0.0208319	1	0.0324564
IL	ENSRNOG00000011952	Samm50	125058898	3067	chr7:125132692	7	125132692	G	A	0.185185	3.37234e-06	-0.465433	0.0892488	8.04154e-05	1	-0.182114
IL	ENSRNOG00000055305	Parvb	125189828	3097	chr7:125846758	7	125846758	T	G	0.185185	2.01078e-07	-0.7553	0.125768	7.47722e-06	1	-0.267834
IL	ENSRNOG00000052064	Parvg	125288082	3052	chr7:125800976	7	125800976	A	G	0.444444	2.28031e-07	0.80063	0.134095	7.00646e-06	1	0.868677
IL	ENSRNOG00000013423	Nup50	125833558	3205	chr7:125868477	7	125868477	T	C	0.277778	1.36369e-07	0.598674	0.097934	9.3836e-06	1	0.175212
IL	ENSRNOG00000013764	Fam118a	125937929	3243	chr7:125386471	7	125386471	T	C	0.265432	1.16901e-07	0.779108	0.126568	8.96434e-06	1	0.22934
IL	ENSRNOG00000014637	Atxn10	126228296	3158	chr7:126138328	7	126138328	C	A	0.45679	1.18313e-05	0.336198	0.0692542	0.000395925	1	0.0659376
IL	ENSRNOG00000032846	Cdpf1	126691233	3011	chr7:126691806	7	126691806	G	A	0.450617	1.08266e-13	-0.998399	0.0993292	3.94197e-11	1	-0.8376
IL	ENSRNOG00000016465	Trmu	126756152	3028	chr7:126766133	7	126766133	T	C	0.438272	9.39602e-15	1.07609	0.0998323	5.04467e-12	1	0.708709
IL	ENSRNOG00000016968	Gramd4	126939926	2936	chr7:126841023	7	126841023	T	C	0.333333	0.000398778	-0.502959	0.132687	0.0078152	1	-0.0797348
IL	ENSRNOG00000049349	Tafa5	128500012	4023	chr7:128709764	7	128709764	C	T	0.654321	4.77464e-15	-0.671465	0.0611313	6.99961e-13	1	-0.201283
IL	ENSRNOG00000004588	Zbed4	129749715	3795	chr7:129799321	7	129799321	G	A	0.179012	0.00129453	0.510535	0.149909	0.018375	1	0.121561
IL	ENSRNOG00000004591	Alg12	129812389	3815	chr7:130553111	7	130553111	A	G	0.685185	1.36276e-05	-0.711588	0.147832	0.000344137	1	-0.211845
IL	ENSRNOG00000032311	AABR07058658.1	129947992	3642	chr7:130053264	7	130053264	C	T	0.191358	1.06612e-05	-0.606764	0.124216	0.000255959	1	-0.528793
IL	ENSRNOG00000032871	Mlc1	129970551	3642	chr7:130324531	7	130324531	G	A	0.5	5.50714e-11	-0.531631	0.0642831	8.18221e-09	1	-0.190404
IL	ENSRNOG00000055530	Panx2	130042948	3519	chr7:130023158	7	130023158	G	A	0.197531	0.000522548	-0.369306	0.0997073	0.00841414	1	-0.124165
IL	ENSRNOG00000060120	Selenoo	130071123	3379	chr7:129889984	7	129889984	C	T	0.691358	9.97444e-09	0.608913	0.0891071	6.92685e-07	1	0.284693
IL	ENSRNOG00000031233	Mapk12	130120580	3453	chr7:129969870	7	129969870	T	A	0.487654	4.86007e-06	0.785745	0.153743	0.000186746	1	0.42842
[truncated: 17,589 more rows]

## Sheet: Table S3 info
Supplementary Table 3. The genes with the strongest tissue-specific cis-eQTLs across the five brain regions.
Column	Description
gene_id	Ensembl gene ID
gene_name	Ensembl gene symbol
variant_id	ID for the gene's top eSNP (chosen randomly among top eSNPs in the case of ties caused by 100% LD)
eQTL_tissue	Abbreviation for the brain region in which an eQTL was found for the gene
eQTL_log10_pval	-log10 p-value for the gene's eQTL
next_log10_pval	The next-highest -log10 p-value for the gene, i.e. for a tissue in which an eQTL was not found for this gene
log10_pval_diff	Difference between 'eQTL_log10_pval' and 'next_log10_pval'
abs_log2_aFC_diff	Difference between the effect sizes (i.e. magnitudes of log2 allelic fold change) of the two associations used for 'log10_pval_diff'
Characteristic	Description
Row order	Genes are ordered by 'log10_pval_diff'
Row cutoff	All genes with an eQTL in exactly one of the five brain regions are included

## Sheet: Table S3
gene_id	gene_name	variant_id	eQTL_tissue	eQTL_log10_pval	next_log10_pval	log10_pval_diff	abs_log2_aFC_diff
ENSRNOG00000024990	Ppp1r1c	chr3:66825213	LHb	19.5103	1.66244	17.8478	0.583501
ENSRNOG00000015285	Lrp4	chr3:80485414	LHb	15.0043	0.417924	14.5864	0.466087
ENSRNOG00000007012	Ly75	chr3:46190854	NAcc	14.171	1.03357	13.1375	0.946054
ENSRNOG00000017866	Sirt5	chr17:23567227	NAcc	13.2756	1.63522	11.6404	0.201712
ENSRNOG00000015248	Abca12	chr9:78782338	NAcc	12.5138	0.934204	11.5796	3.16909
ENSRNOG00000033215	RT1-Db1	chr20:4079518	LHb	12.822	1.27772	11.5443	0.774817
ENSRNOG00000028236	RGD1309104	chr13:69681743	NAcc	12.4766	1.18583	11.2908	0.44848
ENSRNOG00000009372	Tacr3	chr2:240106041	LHb	11.8718	1.41767	10.4542	0.870217
ENSRNOG00000009837	Tmem131l	chr2:183131316	LHb	10.8365	0.78853	10.048	0.51568
ENSRNOG00000039464	Tmem229a	chr4:52405507	LHb	10.6583	0.677597	9.9807	0.199957
ENSRNOG00000062206	AABR07044460.2	chr20:6563238	NAcc	10.352	0.728209	9.62376	2.7376
ENSRNOG00000014087	Kifc3	chr19:10277834	LHb	10.5477	1.03299	9.51469	0.212149
ENSRNOG00000020918	Ccnd1	chr1:218999973	OFC	10.1966	0.830017	9.36659	0.580337
ENSRNOG00000009571	Wipf3	chr4:84973010	NAcc	10.299	1.34377	8.95521	0.310175
ENSRNOG00000039832	Gpr12	chr12:10494750	LHb	10.3948	1.44932	8.94553	0.363513
ENSRNOG00000004713	Kcnj16	chr10:99195374	LHb	9.76887	0.943858	8.82501	0.08549
ENSRNOG00000004077	Kcnc2	chr7:55240494	LHb	9.23354	0.605967	8.62757	0.748964
ENSRNOG00000042630	Asb5	chr16:40646287	OFC	9.94718	1.61155	8.33563	0.884284
ENSRNOG00000008683	Alk	chr6:23097762	NAcc	9.10086	0.971039	8.12982	0.275716
ENSRNOG00000016446	Gpr45	chr9:49871369	NAcc	9.37943	1.28931	8.09012	-0.214666
ENSRNOG00000060879	LOC100910996	chr7:26329512	NAcc	8.69001	0.972809	7.7172	0.413294
ENSRNOG00000010270	Espn	chr5:169317906	LHb	8.75726	1.61887	7.13839	-0.113309
ENSRNOG00000008034	Tmeff1	chr5:64867110	NAcc	8.71401	1.59296	7.12105	0.265507
ENSRNOG00000019112	Chp2	chr1:191938411	LHb	7.43088	0.318373	7.11251	1.00086
ENSRNOG00000016381	Ust	chr1:2149538	NAcc	7.73096	0.652243	7.07872	1.39087
ENSRNOG00000008346	Itgb6	chr3:47015503	NAcc	8.27746	1.2124	7.06506	0.67293
ENSRNOG00000026238	Insyn1	chr8:63336712	NAcc	7.75609	1.00775	6.74834	0.291897
ENSRNOG00000006595	Htr3a	chr8:53079212	NAcc	7.31074	0.635794	6.67494	0.157357
ENSRNOG00000051221	AABR07070310.1	chr8:65778432	NAcc	7.46467	0.905955	6.55872	1.85073
ENSRNOG00000003221	Myoc	chr13:80649561	LHb	6.84381	0.365487	6.47833	1.00143
ENSRNOG00000003841	Kcnh1	chr13:111192419	LHb	7.427	1.04448	6.38252	0.429204
ENSRNOG00000021206	Plaat3	chr1:223576776	LHb	7.9751	1.61165	6.36345	0.076956
ENSRNOG00000014986	Ube4b	chr5:165993677	NAcc	6.58492	0.280423	6.3045	0.19524
ENSRNOG00000003104	Trpv2	chr10:48628067	NAcc	7.4043	1.16372	6.24058	0.724467
ENSRNOG00000005108	Wfs1	chr14:78662059	OFC	7.80724	1.68017	6.12706	0.244826
ENSRNOG00000019039	Inpp5e	chr3:4311339	LHb	7.68458	1.60284	6.08175	0.192105
ENSRNOG00000000233	Grm6	chr10:36393128	OFC	7.4517	1.45206	5.99965	0.728382
ENSRNOG00000001859	Sdf2l1	chr11:88580985	LHb	7.62191	1.63574	5.98617	0.306312
ENSRNOG00000000408	Gopc	chr20:33563529	NAcc	6.46474	0.488602	5.97614	0.075123
ENSRNOG00000019894	Izumo1r	chr8:13110526	NAcc	7.01979	1.05889	5.9609	0.334162
ENSRNOG00000052051	Slc24a1	chr8:70372350	OFC	7.21865	1.34259	5.87606	1.17959
ENSRNOG00000004812	Sema6d	chr3:116952228	LHb	6.7581	0.906554	5.85155	0.089483
ENSRNOG00000027456	Cdc42bpg	chr1:221649722	NAcc	6.49104	0.657141	5.8339	0.574067
ENSRNOG00000006588	Meox2	chr6:56570551	NAcc	7.44102	1.61871	5.82231	0.020375
ENSRNOG00000027938	Jcad	chr17:55485101	OFC	6.75884	0.939332	5.81951	0.159107
ENSRNOG00000019090	Cct3	chr2:187880625	NAcc	6.75987	0.961901	5.79797	0.116997
ENSRNOG00000049714	Asap3	chr5:154830590	LHb	7.37383	1.64867	5.72516	0.482401
ENSRNOG00000011171	Rims3	chr5:139860163	NAcc	6.15784	0.470657	5.68719	0.253204
ENSRNOG00000015576	Hsdl1	chr19:51929454	NAcc	6.82045	1.14527	5.67518	0.078561
ENSRNOG00000001288	Gpr146	chr12:17307856	NAcc	6.5413	0.8671	5.6742	0.26944
ENSRNOG00000000288	Scarf2	chr11:87112967	NAcc	7.07303	1.43633	5.63671	0.610809
ENSRNOG00000045838	Hps1	chr1:261576834	LHb	6.42943	0.79973	5.6297	0.37481
ENSRNOG00000049213	Npy2r	chr2:181605217	IL	6.56546	0.949895	5.61557	0.304603
ENSRNOG00000014645	Aldh7a1	chr18:51657494	NAcc	6.26418	0.70296	5.56122	0.20665
ENSRNOG00000015686	Cert1	chr2:28032592	IL	6.87654	1.32308	5.55347	0.098237
ENSRNOG00000023476	Slc16a5	chr10:103417067	LHb	6.48694	0.968313	5.51863	1.37495
ENSRNOG00000025012	Chat	chr16:9145332	LHb	5.86404	0.348325	5.51572	0.466392
ENSRNOG00000048891	Prr14l	chr14:82265322	NAcc	6.04529	0.575373	5.46992	0.127636
ENSRNOG00000010463	Cpa4	chr4:58118232	NAcc	6.3793	0.910643	5.46865	0.08142
ENSRNOG00000037446	Pxmp2	chr12:52218489	LHb	6.71083	1.27209	5.43874	0.032743
ENSRNOG00000033531	Cacna2d1	chr4:15559269	NAcc	6.45596	1.02449	5.43146	0.187253
ENSRNOG00000047218	Clic5	chr9:19360753	LHb	5.67309	0.247669	5.42542	0.345913
ENSRNOG00000001618	Ripk4	chr11:37588738	NAcc	5.75508	0.410426	5.34466	0.235369
ENSRNOG00000013794	Rbp1	chr8:106416239	NAcc	6.43003	1.1006	5.32943	0.146665
ENSRNOG00000023497	Foxe1	chr5:61362604	OFC	5.41937	0.102326	5.31705	-1.0265
ENSRNOG00000052116	Atp11b	chr2:122916502	LHb	6.24479	0.947891	5.2969	0.27287
ENSRNOG00000043378	Nkpd1	chr1:80142658	LHb	6.37931	1.0919	5.28742	0.428292
ENSRNOG00000025235	Tmem130	chr12:12090415	NAcc	5.60398	0.375651	5.22833	0.089706
ENSRNOG00000047741	E2f2	chr5:154534512	LHb	5.45133	0.235667	5.21566	0.378605
ENSRNOG00000008942	Pcare	chr6:23615784	LHb	6.82189	1.61623	5.20566	1.20294
ENSRNOG00000008996	Dpysl5	chr6:27014249	OFC	6.6065	1.4184	5.1881	0.238752
ENSRNOG00000026504	Fam114a1	chr14:44285473	LHb	6.54917	1.38224	5.16693	0.039913
ENSRNOG00000002866	Rassf6	chr14:18794943	LHb	5.7498	0.587852	5.16195	-0.021052
ENSRNOG00000012460	Cntf	chr1:228968210	LHb	5.90324	0.755871	5.14736	0.176963
ENSRNOG00000004398	Pkhd1l1	chr7:83464106	LHb	6.52648	1.38922	5.13726	0.906094
ENSRNOG00000037795	Ldlrad1	chr5:126949800	IL	6.28011	1.19377	5.08634	0.163755
ENSRNOG00000008364	Cat	chr3:93112871	LHb	6.07457	1.02343	5.05114	0.10496
ENSRNOG00000008802	Dnajc11	chr5:169212592	NAcc	6.26305	1.21962	5.04343	0.12605
ENSRNOG00000009157	Fut4	chr8:13152190	NAcc	5.62611	0.637393	4.98872	0.507252
ENSRNOG00000010642	Lysmd2	chr8:82426673	LHb	6.20022	1.25179	4.94843	-0.000415
ENSRNOG00000014081	Nmur2	chr10:41523113	NAcc	6.23717	1.30318	4.934	0.96054
ENSRNOG00000051056	AABR07063279.1	chr6:27360351	NAcc	5.63501	0.725281	4.90973	0.205611
ENSRNOG00000030719	Csmd1	chr16:78000349	LHb	5.52954	0.621295	4.90825	0.407021
ENSRNOG00000052745	Met	chr4:45027038	LHb	5.46555	0.568813	4.89673	1.05307
ENSRNOG00000010475	Casp3	chr16:48490477	NAcc	5.8921	1.03188	4.86021	-0.142287
ENSRNOG00000008157	Syn2	chr4:147130987	NAcc	5.33631	0.486641	4.84966	0.138537
ENSRNOG00000012134	Scn4a	chr10:94540748	LHb	6.19288	1.34813	4.84475	0.90766
ENSRNOG00000018233	Gas6	chr16:81144104	NAcc	5.07344	0.244622	4.82882	0.221297
ENSRNOG00000013917	Igsf10	chr2:149308677	NAcc	5.47569	0.675283	4.80041	0.760648
ENSRNOG00000046128	Gpr108	chr9:9618183	NAcc	5.18471	0.387768	4.79694	0.151476
ENSRNOG00000001192	Gltp	chr12:48461855	LHb	5.78815	1.03597	4.75218	0.138513
ENSRNOG00000019584	Dlk1	chr6:133632466	LHb	5.36284	0.659609	4.70323	1.08739
ENSRNOG00000014083	Iqsec3	chr4:154095369	LHb	5.10355	0.409557	4.69399	0.26841
ENSRNOG00000011504	Akap2	chr5:74638125	LHb	5.26984	0.609609	4.66023	0.213533
ENSRNOG00000000455	Tap2	chr20:3992126	OFC	5.10592	0.505848	4.60007	-0.551125
ENSRNOG00000011070	Gnb4	chr2:118347823	PL	4.94307	0.35195	4.59112	0.067676
ENSRNOG00000010953	Icmt	chr5:169324409	LHb	5.98361	1.40806	4.57555	0.157605
ENSRNOG00000017932	St3gal2	chr19:43165571	NAcc	6.18035	1.61874	4.56161	0.135193
ENSRNOG00000026957	Ms4a15	chr1:227504182	NAcc	4.79413	0.240529	4.5536	2.39476
ENSRNOG00000000060	Cplx1	chr14:3047399	NAcc	4.96862	0.44365	4.52497	0.174179
ENSRNOG00000013240	Ptger4	chr2:54914968	LHb	5.79967	1.27986	4.5198	0.699042
ENSRNOG00000004198	Stxbp6	chr6:64447671	OFC	5.83109	1.31396	4.51713	0.054256
ENSRNOG00000003603	Arhgap44	chr10:52453309	NAcc	5.62214	1.10773	4.51441	0.007593
ENSRNOG00000007519	Tmem43	chr4:123047278	OFC	5.58854	1.07672	4.51181	0.141681
ENSRNOG00000017149	Fam131b	chr4:71697250	OFC	5.48709	0.9799	4.50719	0.106117
ENSRNOG00000018745	Sgsm3	chr7:122434494	LHb	5.03285	0.579785	4.45306	0.246203
ENSRNOG00000033617	Krt26	chr10:87922007	LHb	5.19856	0.745974	4.45259	0.056632
ENSRNOG00000024241	Cdc23	chr18:27337892	LHb	5.51964	1.07563	4.44401	0.14331
ENSRNOG00000048138	Zfp566	chr1:88577799	NAcc	5.55104	1.11337	4.43766	0.245698
ENSRNOG00000010730	Efcab10	chr6:52823223	NAcc	4.9548	0.547291	4.40751	1.79414
ENSRNOG00000002930	Ppl	chr10:10031900	OFC	5.42373	1.01796	4.40577	0.450932
ENSRNOG00000006221	Uba3	chr4:129606715	OFC	4.90884	0.506574	4.40226	0.07872
ENSRNOG00000009280	Mkrn1	chr4:67345171	NAcc	5.03183	0.631635	4.40019	0.122453
ENSRNOG00000013067	Phf21b	chr7:126050668	NAcc	4.52182	0.123443	4.39837	0.286115
ENSRNOG00000009004	Lrriq4	chr2:116187403	LHb	4.70166	0.326986	4.37468	1.18102
ENSRNOG00000029644	Clec2l	chr4:65654691	NAcc	5.22739	0.867897	4.35949	0.240116
ENSRNOG00000047876	LOC689986	chr14:3272951	OFC	5.82604	1.47385	4.35219	-1.07085
ENSRNOG00000005923	Mtmr2	chr8:12105443	LHb	5.21362	0.87143	4.34219	0.179611
ENSRNOG00000017723	Cept1	chr2:208934620	LHb	6.06174	1.72344	4.3383	0.120549
ENSRNOG00000010626	Sphk1	chr10:105460208	OFC	5.68906	1.35459	4.33446	0.31507
ENSRNOG00000015192	Mrps5	chr3:119399145	LHb	4.73761	0.437771	4.29984	0.069275
ENSRNOG00000003242	Gulp1	chr9:51438426	NAcc	5.55265	1.26366	4.28899	0.893871
ENSRNOG00000003241	Gabrg2	chr10:26935877	NAcc	5.60747	1.34516	4.26231	0.090434
ENSRNOG00000037456	P2rx2	chr12:52249452	LHb	5.41587	1.15889	4.25697	0.053434
ENSRNOG00000052880	Prph	chr7:139940083	LHb	5.7934	1.54216	4.25124	0.746906
ENSRNOG00000028266	Lrrc55	chr3:72996204	LHb	4.7495	0.500468	4.24903	-0.096765
ENSRNOG00000019560	Pde2a	chr1:167000479	OFC	4.94875	0.718848	4.2299	0.065891
ENSRNOG00000011339	Slk	chr1:267101326	OFC	5.02544	0.800637	4.2248	0.092041
ENSRNOG00000057315	Kcnh3	chr7:140055661	PL	5.33878	1.1311	4.20768	0.070153
ENSRNOG00000052129	Nwd1	chr16:19738573	LHb	5.43618	1.22994	4.20625	-0.440106
ENSRNOG00000019710	Tm9sf1	chr15:33681837	PL	4.97654	0.7733	4.20324	-0.046485
ENSRNOG00000005985	Kcnma1	chr15:402956	LHb	5.66129	1.46577	4.19551	0.4125
ENSRNOG00000009460	Pdzd8	chr1:280387954	LHb	4.9253	0.738288	4.18702	0.195704
ENSRNOG00000024955	Scyl2	chr7:30073279	NAcc	5.62498	1.44785	4.17713	-0.042502
ENSRNOG00000018647	Mrpl20	chr5:172786749	OFC	5.19916	1.03415	4.16502	0.025767
ENSRNOG00000013907	Sall1	chr19:23175428	LHb	4.48712	0.337977	4.14914	-0.040535
ENSRNOG00000006962	Stk32c	chr1:211513022	LHb	5.44497	1.30076	4.14421	0.111579
ENSRNOG00000011200	Bhmt	chr2:23809199	IL	4.38663	0.262706	4.12392	-0.096923
ENSRNOG00000048190	Rgmb	chr1:58687134	LHb	4.68679	0.56368	4.12311	0.208573
ENSRNOG00000058042	AABR07058423.4	chr7:115501846	LHb	4.21195	0.099692	4.11226	2.75606
ENSRNOG00000016812	Adamts16	chr1:34985455	LHb	4.60686	0.512148	4.09472	0.368949
ENSRNOG00000010238	Chmp4c	chr2:93243336	LHb	4.78487	0.72473	4.06014	1.92308
ENSRNOG00000011859	Eif5a2	chr2:114363577	LHb	5.17411	1.13732	4.03679	0.081876
ENSRNOG00000009506	Mre11	chr8:13377219	OFC	5.38437	1.35232	4.03205	0.118975
ENSRNOG00000002101	Paics	chr14:34048964	OFC	5.42027	1.39812	4.02215	0.097795
ENSRNOG00000015071	Zim1	chr1:70410948	OFC	4.49692	0.481981	4.01494	1.02482
ENSRNOG00000006950	Padi3	chr5:158774355	LHb	5.06057	1.0801	3.98047	4.47986
ENSRNOG00000016751	Slc25a28	chr1:264383734	PL	5.29448	1.32007	3.97441	-0.002587
ENSRNOG00000020737	Cdc25a	chr8:117845543	LHb	5.31443	1.34494	3.96949	0.013826
ENSRNOG00000002319	Tsn	chr13:34726964	LHb	5.35479	1.45009	3.90471	0.015784
ENSRNOG00000006776	Smyd1	chr4:99925344	LHb	4.23767	0.346873	3.8908	0.808237
ENSRNOG00000016547	Rgs19	chr3:176497586	LHb	5.45882	1.60572	3.8531	0.141456
ENSRNOG00000025052	Stard5	chr1:145667635	NAcc	4.46706	0.617117	3.84994	0.186198
ENSRNOG00000011011	Nmb	chr1:142010343	NAcc	5.48571	1.63663	3.84908	1.76956
ENSRNOG00000001585	Nrip1	chr11:14449436	OFC	4.99177	1.15692	3.83485	0.135024
ENSRNOG00000020656	Pfkfb4	chr8:117281012	OFC	5.03325	1.2075	3.82575	-0.572534
ENSRNOG00000020189	Tinf2	chr15:33681837	OFC	4.67139	0.84722	3.82417	-0.345395
ENSRNOG00000006800	Pgap4	chr5:64948077	LHb	4.51458	0.690625	3.82395	-0.122514
ENSRNOG00000025141	Kiz	chr3:141056737	NAcc	4.24742	0.434087	3.81333	0.180432
ENSRNOG00000002106	Usp46	chr14:35989024	OFC	4.65007	0.866822	3.78325	0.03367
ENSRNOG00000018457	Ptpa	chr3:8834301	LHb	4.48184	0.707066	3.77477	0.12091
ENSRNOG00000004482	Ccdc88c	chr6:126007343	NAcc	4.40451	0.634712	3.7698	0.207053
ENSRNOG00000030216	Abcg3l1	chr14:7150706	NAcc	4.49341	0.72964	3.76377	0.431423
ENSRNOG00000010358	Sh3rf1	chr16:32488398	NAcc	4.58248	0.824213	3.75826	0.083479
ENSRNOG00000004451	Mc3r	chr3:170737037	LHb	3.9251	0.173744	3.75136	0.010391
ENSRNOG00000031287	Cacna2d3	chr16:5264798	NAcc	4.60346	0.887348	3.71611	0.03854
ENSRNOG00000033026	Dclk3	chr8:119060073	IL	4.60612	0.91775	3.68837	-0.384809
ENSRNOG00000050258	Ccnd3	chr9:15148377	PL	4.62458	0.942151	3.68243	0.117808
ENSRNOG00000000587	Rpf2	chr20:44966825	IL	4.45431	0.773707	3.6806	0.058608
ENSRNOG00000001130	Nos1	chr12:43907930	PL	4.99016	1.31162	3.67854	0.040081
ENSRNOG00000047363	Kcnk13	chr6:123712491	LHb	3.83411	0.161466	3.67264	1.07451
ENSRNOG00000021025	Ppp2r5b	chr1:221139600	NAcc	4.20207	0.537413	3.66466	0.074741
ENSRNOG00000001201	Cstb	chr20:11058556	LHb	5.1045	1.44965	3.65485	0.075716
ENSRNOG00000023431	LOC102555635	chr10:44676811	NAcc	4.73689	1.08354	3.65336	0.007999
ENSRNOG00000052173	AABR07008439.1	chr2:58137379	LHb	4.69089	1.04041	3.65048	0.013715
ENSRNOG00000002778	Aatf	chr10:72064066	NAcc	4.67966	1.0404	3.63926	0.162914
ENSRNOG00000052574	AABR07021955.1	chr13:101009527	LHb	4.0522	0.434624	3.61758	0.272047
ENSRNOG00000029449	Ror1	chr5:119444420	LHb	4.46826	0.868818	3.59944	-0.312107
ENSRNOG00000005700	Nsg1	chr14:77357250	OFC	4.53382	0.936494	3.59732	0.081237
ENSRNOG00000007808	Nap1l5	chr4:89514924	LHb	5.18596	1.59033	3.59564	0.052527
ENSRNOG00000017878	Aldh1a7	chr1:240604532	LHb	3.67953	0.084209	3.59532	1.49766
ENSRNOG00000005540	Nin	chr6:92637518	LHb	4.05645	0.463062	3.59339	0.266437
ENSRNOG00000019942	Fbxo17	chr1:86866778	OFC	4.48782	0.902802	3.58502	0.433699
ENSRNOG00000010635	Igfbp4	chr10:86876820	OFC	5.24318	1.65979	3.58339	-0.004013
ENSRNOG00000054955	Adgra1	chr1:212094278	LHb	4.73667	1.15515	3.58152	0.148907
ENSRNOG00000012841	Alg11	chr16:74615745	OFC	4.0332	0.454646	3.57855	0.018212
ENSRNOG00000036677	Slc16a3	chr10:110198346	NAcc	4.84086	1.26452	3.57634	0.981686
ENSRNOG00000005413	Creb3l1	chr3:80845906	NAcc	4.96743	1.39847	3.56895	0.39887
ENSRNOG00000054553	AABR07071210.2	chr8:104946506	LHb	5.09605	1.54723	3.54883	0.65807
ENSRNOG00000009613	Sh3bgrl2	chr8:90949063	LHb	4.68172	1.1355	3.54622	0.117561
ENSRNOG00000014233	Krt19	chr10:88052294	PL	4.23925	0.702259	3.53699	0.79572
ENSRNOG00000008868	Dusp19	chr3:68750896	LHb	4.91833	1.38532	3.53302	0.074005
ENSRNOG00000004282	Arl4a	chr6:59842111	NAcc	4.51232	0.994614	3.51771	-0.042646
ENSRNOG00000006939	Ndufa7	chr7:18131646	PL	4.04971	0.53288	3.51683	0.266116
ENSRNOG00000014505	Pmfbp1	chr19:42191167	LHb	5.22213	1.72212	3.50001	-0.481039
ENSRNOG00000016955	Mindy3	chr17:80059763	OFC	5.15733	1.65963	3.4977	0.144588
ENSRNOG00000022162	Pbx3	chr3:13088363	LHb	4.14673	0.661334	3.48539	-0.005778
ENSRNOG00000037851	Spidr	chr11:89909979	PL	4.42935	0.944255	3.48509	0.429241
ENSRNOG00000013654	Cbln2	chr18:83618213	IL	5.08638	1.61352	3.47285	0.055463
ENSRNOG00000011361	Slc37a4	chr8:48758915	PL	5.04013	1.56882	3.47131	0.037274
ENSRNOG00000016829	Isoc2b	chr1:71754714	LHb	3.92573	0.472677	3.45305	0.373106
ENSRNOG00000021705	LOC102556092	chr12:37144657	LHb	4.04658	0.608966	3.43761	0.166209
ENSRNOG00000050834	Fam102a	chr3:11572636	OFC	4.39731	0.969493	3.42782	0.024981
ENSRNOG00000012629	Rab23	chr9:38422053	LHb	4.02658	0.599288	3.42729	0.197732
ENSRNOG00000001134	Rfc5	chr12:45304007	IL	4.23876	0.813408	3.42535	-0.258408
ENSRNOG00000025527	Mtcl1	chr9:115413290	IL	4.93932	1.53569	3.40363	0.102719
ENSRNOG00000029146	RGD1308430	chr15:32853893	IL	3.99768	0.604966	3.39271	0.033289
ENSRNOG00000003594	Tmem183a	chr13:51866938	OFC	4.417	1.02442	3.39258	0.059413
ENSRNOG00000060195	AABR07051882.2	chr3:26390017	LHb	4.524	1.13873	3.38527	1.22721
ENSRNOG00000003226	Mprip	chr10:45939349	NAcc	4.48442	1.09928	3.38514	0.139275
ENSRNOG00000028449	Rpl9	chr1:78488741	OFC	4.22566	0.848361	3.3773	0.400275
ENSRNOG00000018692	Mc4r	chr18:62593298	IL	4.29602	0.920302	3.37572	0.122366
ENSRNOG00000001136	Pebp1	chr12:45319449	IL	4.8171	1.44485	3.37225	0.025493
ENSRNOG00000001160	Triap1	chr12:46162911	PL	4.06485	0.701457	3.36339	0.033919
ENSRNOG00000055082	Maz	chr1:198453952	IL	4.23715	0.887147	3.35	0.067595
ENSRNOG00000003567	Ppox	chr13:89631006	LHb	4.39011	1.04553	3.34458	-0.033259
ENSRNOG00000019811	LOC100362432	chr16:8706671	OFC	4.2428	0.902805	3.33999	0.05728
ENSRNOG00000020134	Upf1	chr16:21297431	NAcc	3.85486	0.51509	3.33977	0.010942
ENSRNOG00000057470	Pla2g12a	chr2:234690297	PL	4.6204	1.28566	3.33474	-0.079797
ENSRNOG00000050849	Leprot	chr5:120126233	NAcc	3.67935	0.355612	3.32374	0.072565
ENSRNOG00000055631	Zfp280d	chr8:78266051	LHb	3.88029	0.570085	3.31021	0.097355
ENSRNOG00000027770	Trpm3	chr1:239989483	OFC	4.44595	1.13954	3.30641	0.338117
ENSRNOG00000053659	RGD1311703	chr1:184668933	LHb	4.7045	1.39817	3.30633	-0.009014
ENSRNOG00000005228	Gnptab	chr7:28971031	LHb	4.36203	1.06162	3.30041	0.070864
ENSRNOG00000015631	Ippk	chr17:15636260	LHb	3.57137	0.272707	3.29867	0.319285
ENSRNOG00000031208	Mgat1	chr10:34794331	OFC	4.53726	1.24549	3.29177	0.049281
ENSRNOG00000003544	Tbx4	chr10:73228790	OFC	3.96153	0.673134	3.28839	1.40656
ENSRNOG00000012215	Baiap2l2	chr7:120454531	NAcc	4.90487	1.61981	3.28507	0.460486
ENSRNOG00000016991	Arl2bp	chr19:10652074	LHb	4.84017	1.55553	3.28464	-0.035926
ENSRNOG00000013013	Tle3	chr8:66040491	LHb	3.875	0.599098	3.2759	0.082813
ENSRNOG00000000407	Dcbld1	chr20:33610066	NAcc	4.65241	1.38059	3.27182	0.11464
ENSRNOG00000028545	AC141959.1	chr6:137839168	LHb	4.26304	0.99732	3.26572	0.211712
ENSRNOG00000011533	Irx3	chr19:15869129	LHb	3.71384	0.450002	3.26384	-0.578016
ENSRNOG00000020673	Pbxip1	chr2:188127349	LHb	3.73018	0.473308	3.25687	0.244103
ENSRNOG00000033570	Arhgap8	chr7:125869031	LHb	3.74686	0.494747	3.25211	-5.47905
ENSRNOG00000020349	Rab3il1	chr1:225138747	PL	4.35982	1.11103	3.24879	0.322621
ENSRNOG00000001701	Cbr3	chr11:34257702	NAcc	4.75909	1.51137	3.24772	-0.001964
ENSRNOG00000018773	Mtrf1l	chr1:42441500	OFC	4.70286	1.46016	3.2427	0.065032
ENSRNOG00000029450	AABR07058422.1	chr7:115055338	LHb	4.08463	0.842138	3.24249	0.073397
ENSRNOG00000008095	Onecut1	chr8:81179501	LHb	3.55721	0.315475	3.24174	-0.170376
ENSRNOG00000011460	Arfgef3	chr1:13878795	PL	3.72424	0.482507	3.24173	-0.022647
ENSRNOG00000020851	Aplp1	chr1:89284875	NAcc	4.51221	1.27728	3.23492	0.03574
ENSRNOG00000012660	Postn	chr2:143821102	OFC	4.20028	0.97669	3.22359	-1.62225
ENSRNOG00000001174	Pde9a	chr20:9313010	LHb	4.16504	0.964967	3.20007	0.25754
ENSRNOG00000007784	Bloc1s1	chr7:3116250	IL	4.85013	1.65153	3.1986	-0.020477
ENSRNOG00000026569	LOC102555377	chr1:62100697	IL	4.54293	1.34623	3.1967	0.207473
ENSRNOG00000009176	Mkrn2	chr4:147522690	NAcc	4.20584	1.01317	3.19266	0.090725
ENSRNOG00000022428	Flrt1	chr1:222127013	LHb	3.68193	0.49554	3.18639	0.220775
ENSRNOG00000010556	Intu	chr2:128183184	NAcc	4.71801	1.53321	3.18479	0.103496
ENSRNOG00000025273	AABR07068728.1	chr9:116313122	IL	3.89625	0.71283	3.18342	0.565653
ENSRNOG00000007542	Scg5	chr3:105188755	NAcc	3.76591	0.588985	3.17693	0.073941
ENSRNOG00000047477	LOC102555445	chr7:144599924	PL	4.58136	1.40553	3.17583	-0.65382
ENSRNOG00000032246	Acsm3	chr1:189948198	PL	4.82779	1.66235	3.16544	0.994609
ENSRNOG00000057253	AABR07060560.3	chr4:80534374	NAcc	3.94044	0.787655	3.15279	0.65561
ENSRNOG00000022598	Trerf1	chr9:15676968	NAcc	3.73267	0.601296	3.13138	-0.007
ENSRNOG00000058436	LOC108348215	chr1:60919100	LHb	4.29967	1.17237	3.1273	0.163988
ENSRNOG00000014806	Pnkd	chr9:82099686	LHb	3.41316	0.286899	3.12626	-0.020377
ENSRNOG00000042384	Kctd7	chr12:29406381	IL	4.52151	1.4208	3.1007	0.107738
ENSRNOG00000008451	Fut8	chr6:100436991	LHb	3.96581	0.869628	3.09619	0.113175
ENSRNOG00000011517	Tnfrsf21	chr9:20011786	PL	3.81463	0.723187	3.09145	0.073277
ENSRNOG00000050974	AABR07030773.1	chr10:103430776	NAcc	3.5141	0.422775	3.09133	0.557276
ENSRNOG00000059270	AC119015.4	chr10:76725366	PL	3.14707	0.064257	3.08281	-0.00508
ENSRNOG00000061005	AABR07016572.1	chr14:104826330	NAcc	4.7088	1.63356	3.07524	-0.009039
ENSRNOG00000005042	Ranbp17	chr10:18752920	NAcc	3.92946	0.859549	3.06991	0.177434
ENSRNOG00000007726	Mcam	chr8:49117437	IL	3.9652	0.896484	3.06872	0.346018
ENSRNOG00000014982	Slc35f4	chr15:26581471	NAcc	4.38774	1.32197	3.06577	0.578591
ENSRNOG00000060349	Fam3c	chr4:49424697	NAcc	3.64451	0.58126	3.06325	0.172964
ENSRNOG00000055204	AABR07034833.1	chr12:705307	PL	3.88642	0.824665	3.06176	0.748135
ENSRNOG00000001030	Tsc22d1	chr15:57890222	LHb	3.87131	0.812781	3.05853	0.037436
ENSRNOG00000012084	Xpnpep1	chr1:274316770	IL	4.40837	1.35275	3.05561	0.033848
ENSRNOG00000018067	Smn1	chr2:30767055	PL	3.98113	0.926751	3.05438	0.139412
ENSRNOG00000003276	Myo1d	chr10:68009645	LHb	4.08002	1.02797	3.05205	-0.042401
ENSRNOG00000058677	Lsm8	chr4:44638425	PL	3.89506	0.843112	3.05195	0.043597
ENSRNOG00000031805	Krt36	chr10:88062130	LHb	4.53037	1.48042	3.04995	0.530394
ENSRNOG00000051432	AABR07005572.1	chr1:188350412	LHb	4.64177	1.59736	3.04441	1.02491
ENSRNOG00000008214	Fbxo9	chr8:85270547	LHb	4.20737	1.17302	3.03434	0.06631
ENSRNOG00000003468	Capn8	chr13:100622393	LHb	3.51445	0.481253	3.0332	2.02635
ENSRNOG00000039815	Zfp512	chr6:26132064	NAcc	3.24425	0.211106	3.03315	0.174876
ENSRNOG00000027355	Wdr36	chr18:25418376	OFC	4.40961	1.38917	3.02044	0.043313
ENSRNOG00000030408	Dnajb12	chr20:30162754	LHb	3.16044	0.140465	3.01997	0.154736
ENSRNOG00000003873	Cpd	chr10:63151787	PL	4.04431	1.0259	3.01841	0.110154
ENSRNOG00000019934	Paip2	chr18:27647911	LHb	4.46387	1.44945	3.01441	0.055897
ENSRNOG00000007837	Acot11	chr5:127045502	LHb	3.73446	0.725214	3.00925	-0.020988
ENSRNOG00000025612	Sez6l	chr12:49807172	LHb	4.61669	1.60749	3.0092	0.211756
ENSRNOG00000020620	Ppp1r32	chr1:226815228	OFC	3.50799	0.498938	3.00906	0.018563
ENSRNOG00000019196	Xpnpep3	chr7:121713057	OFC	3.43352	0.427443	3.00608	0.075317
ENSRNOG00000003967	Vmp1	chr10:73873233	LHb	4.34508	1.34658	2.99849	0.08471
ENSRNOG00000018317	Aak1	chr4:118034179	LHb	3.94903	0.951877	2.99716	0.010039
ENSRNOG00000029510	Plxnb1	chr8:118544900	LHb	3.39616	0.402477	2.99368	-0.040489
ENSRNOG00000043345	Rnf168	chr11:72244875	LHb	3.74398	0.754532	2.98945	0.083501
ENSRNOG00000004831	Arid2	chr7:138210194	LHb	3.29393	0.311102	2.98283	0.090692
ENSRNOG00000016842	Pifo	chr2:207704201	NAcc	3.20569	0.225437	2.98025	6.37426
ENSRNOG00000024330	Ngp	chr8:119092747	NAcc	3.6067	0.631401	2.9753	1.1561
ENSRNOG00000033528	Tll1	chr16:26985797	LHb	3.59088	0.616664	2.97422	0.20097
ENSRNOG00000002948	Abcc3	chr10:81475313	NAcc	4.19092	1.22446	2.96646	0.223163
ENSRNOG00000061147	Fam189a2	chr1:242291864	IL	4.10307	1.13868	2.96439	0.131192
ENSRNOG00000002214	Klhl8	chr14:6980193	OFC	3.89769	0.935433	2.96225	0.097645
ENSRNOG00000027300	Ttc7b	chr6:124989449	NAcc	4.51701	1.55486	2.96214	0.072903
ENSRNOG00000004692	A1bg	chr7:102288162	IL	4.02025	1.05884	2.96141	0.42679
ENSRNOG00000053869	Ppp1r3d	chr3:173961865	LHb	4.01523	1.06482	2.95042	0.117268
ENSRNOG00000016541	Enc1	chr2:28204154	NAcc	3.57683	0.628938	2.94789	0.019049
ENSRNOG00000059467	AABR07033564.2	chr11:26920843	NAcc	3.44949	0.510238	2.93925	0.11252
ENSRNOG00000057378	Clec16a	chr10:5705461	PL	4.48539	1.54853	2.93686	-0.024907
ENSRNOG00000015480	Prkcz	chr5:172746691	IL	3.89767	0.963064	2.9346	0.010342
ENSRNOG00000004861	Itga4	chr3:65942718	IL	3.74923	0.816252	2.93298	0.552212
ENSRNOG00000000716	Htr1f	chr11:2593604	NAcc	3.77298	0.843857	2.92912	0.339306
ENSRNOG00000031136	Ntng1	chr2:212287007	PL	4.58918	1.66048	2.9287	0.169628
ENSRNOG00000059114	AABR07004783.1	chr1:156981003	IL	3.26677	0.339511	2.92726	0.859344
ENSRNOG00000014323	Extl2	chr2:218885483	NAcc	4.07068	1.15086	2.91982	0.07426
ENSRNOG00000006051	AABR07016841.1	chr15:426705	LHb	3.92792	1.0099	2.91803	0.333339
ENSRNOG00000019948	Phf20	chr3:152362530	IL	3.70681	0.789203	2.91761	0.087315
ENSRNOG00000007459	Pcnx1	chr6:105776347	NAcc	3.60902	0.691779	2.91724	0.083329
ENSRNOG00000017900	rnf141	chr1:174925110	LHb	3.69622	0.78881	2.90741	0.097376
ENSRNOG00000010834	Mpped1	chr7:124629782	IL	4.51456	1.60724	2.90732	0.029137
ENSRNOG00000002894	Mnt	chr10:62282976	NAcc	3.7366	0.849151	2.88744	0.08925
ENSRNOG00000010162	Tex38	chr5:134974166	LHb	3.3077	0.421889	2.88582	0.817416
ENSRNOG00000011820	Acpp	chr8:112680909	IL	4.11917	1.23628	2.88288	-0.03538
ENSRNOG00000004364	Babam2	chr6:25349307	OFC	4.46535	1.58508	2.88027	0.051423
ENSRNOG00000047456	Yju2	chr9:10371556	IL	3.19769	0.320019	2.87767	0.0785
ENSRNOG00000008116	Plpp3	chr5:124938388	PL	4.23755	1.36631	2.87125	-0.001822
ENSRNOG00000009045	Alg6	chr5:118688935	PL	3.66223	0.80262	2.85961	0.134662
ENSRNOG00000020423	Apc	chr18:27138986	PL	4.52612	1.67765	2.84847	-0.012187
ENSRNOG00000014714	Trpv6	chr4:71808069	PL	3.48433	0.636617	2.84771	0.983912
ENSRNOG00000013623	Amer2	chr15:41257098	NAcc	3.66682	0.8283	2.83852	-0.046873
ENSRNOG00000014705	Rbm20	chr1:274795735	IL	3.77386	0.937523	2.83634	-0.198051
ENSRNOG00000009955	Plch1	chr2:154483391	LHb	3.84689	1.01656	2.83033	0.164784
ENSRNOG00000008412	Gprc5a	chr4:168472626	PL	3.90909	1.08633	2.82276	0.390478
ENSRNOG00000018606	Olr59	chr1:168814696	PL	3.5528	0.731801	2.821	0.163648
ENSRNOG00000052673	AABR07021596.3	chr13:80483077	LHb	3.90606	1.08813	2.81793	1.70882
ENSRNOG00000000487	Grm4	chr20:6729772	NAcc	3.34763	0.531098	2.81653	0.090131
ENSRNOG00000000321	Cd24	chr20:49032332	PL	4.02403	1.20825	2.81578	0.035274
ENSRNOG00000003653	Fh	chr13:93823952	OFC	3.32739	0.515793	2.8116	0.044578
ENSRNOG00000045770	Hira	chr11:86300913	NAcc	3.83153	1.02456	2.80697	0.021683
ENSRNOG00000043186	Ppil6	chr20:46380651	LHb	3.38385	0.578645	2.80521	0.63299
ENSRNOG00000028227	Pbrm1	chr16:8003220	IL	3.33836	0.536022	2.80234	-0.014827
ENSRNOG00000011672	Tph1	chr1:103177162	LHb	3.85251	1.05743	2.79508	0.84535
ENSRNOG00000002322	RGD1310587	chr13:102751012	OFC	4.03787	1.24386	2.79401	-0.263641
ENSRNOG00000018725	Phkg2	chr1:200016866	NAcc	3.77391	0.982737	2.79118	0.040147
ENSRNOG00000007707	Zfp467	chr4:78357257	LHb	4.23677	1.45349	2.78328	0.10438
ENSRNOG00000002811	Brinp3	chr13:63813018	LHb	4.33322	1.55532	2.7779	0.030752
ENSRNOG00000005580	Itgb4	chr10:103892377	NAcc	3.68284	0.905033	2.77781	0.445199
ENSRNOG00000000459	Psmb9	chr20:4066573	LHb	4.36974	1.5944	2.77533	-0.614173
ENSRNOG00000021182	Sv2a	chr2:198790238	PL	3.44124	0.671131	2.77011	0.005972
ENSRNOG00000021628	Wdr89	chr6:98530605	NAcc	3.85603	1.08674	2.7693	0.201628
ENSRNOG00000009322	Ccdc126	chr4:78145468	OFC	4.25619	1.48761	2.76858	0.171119
ENSRNOG00000022760	Rubcnl	chr15:57121753	OFC	4.04065	1.27518	2.76547	0.471518
ENSRNOG00000000653	Nr5a2	chr13:53975898	LHb	2.87728	0.112371	2.76491	-0.35326
ENSRNOG00000013038	AABR07009572.1	chr2:102990566	IL	3.43634	0.6786	2.75774	0.005709
ENSRNOG00000014616	Iars1	chr17:15607857	LHb	3.37044	0.61359	2.75685	0.084994
ENSRNOG00000030234	LOC300308	chr7:23909417	IL	4.48268	1.72722	2.75546	0.58785
ENSRNOG00000004826	Sos2	chr6:91937617	IL	4.41578	1.66048	2.7553	0.03932
ENSRNOG00000054058	Osbpl1a	chr18:4260483	LHb	3.90764	1.1542	2.75345	-0.124096
ENSRNOG00000011927	Sdc3	chr5:149212514	NAcc	4.36014	1.60925	2.75089	0.123696
ENSRNOG00000011799	Ccdc159	chr8:22076959	NAcc	3.23013	0.482055	2.74807	0.264486
ENSRNOG00000012397	Zmym4	chr5:144007356	OFC	2.84061	0.096049	2.74456	0.132327
ENSRNOG00000002253	Wdr5b	chr11:68111960	IL	3.3096	0.581778	2.72783	-0.63602
ENSRNOG00000009116	Itgb3bp	chr5:118014934	LHb	4.25175	1.52558	2.72617	0.058846
ENSRNOG00000002548	Tnn	chr13:77582952	PL	3.6773	0.959493	2.71781	-0.977298
ENSRNOG00000020571	Mpg	chr10:15676221	IL	3.67077	0.955539	2.71523	0.15002
ENSRNOG00000024602	Plekha7	chr1:185368497	OFC	3.356	0.642185	2.71381	0.193653
ENSRNOG00000048659	LOC498316	chr13:109127142	LHb	3.69189	0.981445	2.71045	-0.247635
ENSRNOG00000008526	Pdzd3	chr8:48437117	LHb	4.20885	1.49966	2.70919	-0.02558
ENSRNOG00000000781	Rnf39	chr20:2189659	NAcc	3.12467	0.416416	2.70826	0.614707
ENSRNOG00000047574	Nrxn3	chr6:112080064	OFC	3.8786	1.17058	2.70802	0.067059
ENSRNOG00000008011	Agbl4	chr5:131120761	PL	3.8962	1.19883	2.69736	0.076999
ENSRNOG00000022697	Clec14a	chr6:80250802	LHb	3.5266	0.831573	2.69503	0.195276
ENSRNOG00000016399	RGD1359127	chr7:12775427	NAcc	3.84171	1.14833	2.69338	-0.03967
ENSRNOG00000016580	Rps23	chr2:20488568	NAcc	3.78706	1.09641	2.69064	0.042718
ENSRNOG00000012952	Lrig1	chr4:126615612	NAcc	4.18566	1.49543	2.69023	0.097931
ENSRNOG00000006397	Chrm5	chr3:104990952	NAcc	3.18316	0.495759	2.68741	-0.868927
ENSRNOG00000048949	LOC102549542	chr2:233679233	NAcc	3.35296	0.670999	2.68196	0.105996
ENSRNOG00000001258	Snx8	chr12:16312450	OFC	3.5291	0.847204	2.6819	0.073117
ENSRNOG00000015518	Rbp4	chr1:256722804	NAcc	3.99344	1.31184	2.6816	-0.500024
ENSRNOG00000048622	Sin3b	chr16:19180956	NAcc	3.90535	1.23035	2.675	0.082067
ENSRNOG00000018502	Mon1a	chr8:116493751	LHb	3.20185	0.528022	2.67383	0.072898
ENSRNOG00000034290	Ccl21	chr5:57916402	IL	3.31095	0.6381	2.67285	1.00951
ENSRNOG00000008643	Rars2	chr5:49106014	LHb	3.07378	0.403901	2.66988	0.042509
ENSRNOG00000009264	Erc1	chr4:152331283	PL	3.91673	1.25332	2.66341	0.042301
ENSRNOG00000017283	Kcnt1	chr3:3491654	IL	2.92783	0.264802	2.66303	0.160311
ENSRNOG00000017369	Mustn1	chr16:7597685	PL	3.22846	0.570514	2.65794	0.244343
ENSRNOG00000013397	Foxo1	chr2:142297885	LHb	3.17557	0.52169	2.65388	0.261846
ENSRNOG00000026857	Kif7	chr1:141679613	OFC	4.35244	1.69857	2.65387	0.194558
ENSRNOG00000020345	Slc25a42	chr16:20982746	PL	3.82086	1.1704	2.65046	0.063025
ENSRNOG00000033056	AABR07055917.1	chr7:16466129	NAcc	3.66236	1.01243	2.64993	0.314946
ENSRNOG00000005719	Emc4	chr3:104084882	OFC	4.10242	1.46347	2.63895	0.010056
ENSRNOG00000011873	Atg14	chr15:24399442	PL	3.66102	1.02665	2.63437	-0.057815
ENSRNOG00000005021	Orc4	chr3:32761463	PL	3.25656	0.622732	2.63383	-0.043079
ENSRNOG00000017601	Srd5a1	chr1:36036833	NAcc	2.85243	0.220307	2.63212	0.405563
ENSRNOG00000030932	Zfp14	chr1:88579548	LHb	3.49826	0.86695	2.63131	0.069035
ENSRNOG00000046502	Lonp1	chr9:11134185	IL	3.67449	1.04836	2.62613	0.180384
ENSRNOG00000009125	Dis3	chr15:83448842	NAcc	3.42976	0.806811	2.62295	0.018286
ENSRNOG00000010637	Tbc1d5	chr9:1054201	IL	3.61585	0.996932	2.61892	-0.139029
ENSRNOG00000003086	Cenpv	chr10:49845358	OFC	3.79235	1.17936	2.61298	0.177491
ENSRNOG00000016625	Slc22a2	chr1:47673578	IL	2.75551	0.144093	2.61142	1.10029
ENSRNOG00000019308	Arrb2	chr10:56780143	NAcc	3.68064	1.07654	2.6041	0.070101
ENSRNOG00000055234	LOC102555534	chr7:75957433	PL	3.29105	0.690602	2.60045	-0.043637
ENSRNOG00000000715	Pou1f1	chr11:2304748	OFC	2.98778	0.388128	2.59965	0.023555
ENSRNOG00000018051	Farp2	chr9:100966280	NAcc	3.3698	0.770456	2.59934	0.146508
ENSRNOG00000004813	Rtcb	chr7:23899483	NAcc	3.22767	0.630901	2.59677	0.129422
ENSRNOG00000013356	Snapin	chr2:190725282	LHb	2.94205	0.360533	2.58152	-0.067019
ENSRNOG00000019212	Tpp1	chr1:170889513	LHb	3.0976	0.522828	2.57477	0.069143
ENSRNOG00000042274	Fbxo31	chr19:54539315	LHb	3.10677	0.535229	2.57154	0.092902
ENSRNOG00000057710	Ccnd2	chr4:160532995	LHb	3.29158	0.723088	2.56849	-0.109102
ENSRNOG00000023639	Rpusd1	chr10:14842589	OFC	3.24559	0.680646	2.56494	0.04081
ENSRNOG00000019763	Mlph	chr9:97326856	OFC	2.96704	0.404498	2.56255	0.225601
ENSRNOG00000000247	Mfsd11	chr10:105058372	PL	3.27964	0.717217	2.56242	-0.02298
ENSRNOG00000057194	Tars2	chr2:198740472	IL	2.84506	0.284511	2.56055	0.01689
ENSRNOG00000002791	Bcl2	chr13:26854069	NAcc	3.27425	0.714557	2.55969	0.790409
ENSRNOG00000018669	Jak3	chr16:21006410	OFC	2.9638	0.405553	2.55824	-0.326691
ENSRNOG00000014481	Adtrp	chr17:22762361	IL	3.28349	0.726499	2.557	0.970755
ENSRNOG00000037967	Thap7	chr11:88134350	NAcc	3.31725	0.763805	2.55345	0.085263
ENSRNOG00000047005	Kcnk5	chr15:4703792	OFC	2.88002	0.326682	2.55333	0
ENSRNOG00000009995	Rapgef6	chr10:40645361	NAcc	3.67929	1.13046	2.54883	0.042985
ENSRNOG00000010396	Eya3	chr5:150334027	NAcc	2.80435	0.258564	2.54579	-0.008762
ENSRNOG00000015177	Sun2	chr7:121132827	NAcc	2.97689	0.43207	2.54482	0.146438
ENSRNOG00000018943	Tnnc1	chr16:7667368	NAcc	3.59692	1.05386	2.54306	0.467099
ENSRNOG00000016137	Rad23b	chr5:72478439	NAcc	3.55914	1.01862	2.54051	0.063794
ENSRNOG00000008155	Dus4l	chr6:50082007	OFC	3.08955	0.549569	2.53998	0.274854
ENSRNOG00000010567	Angel1	chr6:111296680	IL	3.28347	0.744991	2.53848	0.174072
ENSRNOG00000005711	Ptprd	chr5:92706557	OFC	4.08386	1.55563	2.52823	0.043866
ENSRNOG00000009275	Kpnb1	chr10:85182173	OFC	3.92287	1.3995	2.52337	0.036087
ENSRNOG00000028072	Chit1	chr13:50933354	OFC	3.42931	0.91158	2.51773	0.216691
ENSRNOG00000036869	Tmem88b	chr5:172746691	LHb	3.84066	1.32367	2.517	-0.027884
ENSRNOG00000049676	St6galnac5	chr2:258049827	IL	3.06109	0.547409	2.51369	0.073631
ENSRNOG00000000236	Zfp207	chr10:67730655	NAcc	3.22196	0.708533	2.51343	-0.026294
ENSRNOG00000040279	Slf1	chr2:4469993	OFC	3.62192	1.11029	2.51163	0.119959
ENSRNOG00000024703	Dock5	chr15:44891424	LHb	3.04938	0.540292	2.50909	-0.015149
ENSRNOG00000019716	Ntf3	chr4:158777278	LHb	4.15793	1.65031	2.50762	0.776091
ENSRNOG00000017032	Atp5f1a	chr18:73785878	OFC	2.85626	0.351771	2.50449	0.059253
ENSRNOG00000006146	Trim54	chr6:25734378	PL	4.03852	1.54089	2.49763	-0.428555
ENSRNOG00000011566	Cecr2	chr4:152391414	PL	2.71706	0.219657	2.49741	-0.143762
ENSRNOG00000002246	Slc30a9	chr14:42735440	OFC	3.08235	0.585766	2.49659	0.018698
ENSRNOG00000019843	St3gal3	chr5:136893398	NAcc	2.89865	0.4026	2.49605	0.220021
ENSRNOG00000025332	Cd109	chr8:86050066	IL	4.09935	1.6064	2.49295	0.233208
ENSRNOG00000008611	AABR07060593.1	chr4:83652076	PL	3.33384	0.845393	2.48845	0.007735
ENSRNOG00000022402	Luzp1	chr5:154095547	LHb	3.73331	1.24545	2.48786	0.034795
ENSRNOG00000018938	Mkx	chr17:59945107	NAcc	2.63757	0.150358	2.48721	0.541181
ENSRNOG00000010350	Rcan2	chr9:19152263	OFC	3.20141	0.716979	2.48443	0.092051
ENSRNOG00000029377	Rpl38	chr8:62740595	NAcc	3.4288	0.945249	2.48355	5.69957
ENSRNOG00000025420	Cmtm2a	chr19:685541	PL	2.89463	0.413441	2.48119	2.03917
ENSRNOG00000013014	Cyba	chr19:55212138	NAcc	3.22502	0.747266	2.47776	0.127691
ENSRNOG00000009382	AABR07052486.1	chr3:57673715	LHb	2.94417	0.467708	2.47646	0.324866
ENSRNOG00000022725	Iba57	chr10:45512929	NAcc	2.98581	0.509836	2.47597	0.088293
ENSRNOG00000004787	AABR07053185.1	chr3:95771677	NAcc	3.73219	1.25706	2.47513	-0.973368
ENSRNOG00000005159	Fam135b	chr7:112802519	LHb	3.30721	0.83601	2.4712	0.351134
ENSRNOG00000004400	Avpr1a	chr7:67296722	LHb	3.72862	1.25835	2.47027	-0.515023
ENSRNOG00000054277	Capsl	chr2:59016140	LHb	2.74248	0.272311	2.47017	-0.309365
ENSRNOG00000056972	AABR07053710.2	chr3:121589044	LHb	3.90661	1.43915	2.46746	0.15824
ENSRNOG00000021763	Ffar4	chr1:257510045	NAcc	3.1069	0.641224	2.46568	0.93443
ENSRNOG00000013196	Dok5	chr3:167947034	LHb	2.98206	0.516852	2.46521	0.10999
ENSRNOG00000014128	Ecsit	chr8:22848085	PL	3.20838	0.74762	2.46076	-0.001261
ENSRNOG00000031213	Slc39a11	chr10:101156897	NAcc	3.43179	0.973557	2.45823	0.091381
ENSRNOG00000020706	Kcnn3	chr2:188518449	PL	2.9542	0.498542	2.45565	0.364946
ENSRNOG00000042596	Fam205a	chr5:58930500	PL	2.50983	0.056375	2.45345	0.489923
ENSRNOG00000024294	AABR07019083.1	chr15:86509777	LHb	2.78324	0.33368	2.44956	-0.015585
ENSRNOG00000015618	Wnt5a	chr16:3493984	LHb	3.53235	1.08308	2.44927	-0.071781
ENSRNOG00000046683	Lilrb3	chr1:72809106	LHb	3.92933	1.48177	2.44756	4.48685
ENSRNOG00000050049	AABR07009787.1	chr2:113364181	LHb	2.7683	0.321308	2.44699	-0.01463
ENSRNOG00000012379	Wdr18	chr7:12209271	NAcc	2.79159	0.346962	2.44463	-0.010438
ENSRNOG00000015235	Fra10ac1	chr1:256682972	LHb	3.29492	0.851434	2.44348	-0.225067
ENSRNOG00000013002	Gpbp1	chr2:43761236	NAcc	3.24915	0.80697	2.44218	0.067585
ENSRNOG00000014232	P2ry1	chr2:150957625	LHb	2.79098	0.349578	2.4414	0.11922
ENSRNOG00000004493	Tasp1	chr3:133023221	OFC	3.01735	0.579882	2.43747	0.037861
ENSRNOG00000020979	Psmb4	chr2:195070742	LHb	2.73529	0.298381	2.43691	0.145576
ENSRNOG00000005587	Suclg1	chr4:101296375	NAcc	3.45665	1.02001	2.43665	0.090229
ENSRNOG00000013280	Olfm4	chr15:62866213	PL	3.11137	0.676659	2.43471	0.291354
ENSRNOG00000004415	Togaram1	chr6:86719308	LHb	3.59353	1.1603	2.43322	0.040026
ENSRNOG00000047781	Slc25a23	chr9:9639205	OFC	3.52297	1.09186	2.43111	0.194034
ENSRNOG00000054669	RGD1305110	chr14:108508366	IL	3.99105	1.56835	2.4227	0.051592
ENSRNOG00000007988	Timm22	chr10:64181659	NAcc	3.51311	1.09274	2.42036	0.149009
ENSRNOG00000049881	AABR07001160.1	chr1:39271809	OFC	3.21295	0.795579	2.41737	1.99913
ENSRNOG00000005275	Shmt1	chr10:47217271	OFC	3.45355	1.03687	2.41668	0.111951
ENSRNOG00000015232	Pip5k1b	chr1:242391389	NAcc	3.1391	0.725794	2.41331	0.088711
ENSRNOG00000012337	Pde1c	chr4:87298715	NAcc	3.94754	1.53458	2.41296	-0.068124
ENSRNOG00000012037	Galnt7	chr16:36667382	NAcc	3.05531	0.645759	2.40955	0.425754
ENSRNOG00000036691	Mcrip1	chr10:109256454	PL	2.73163	0.322217	2.40941	0.021876
ENSRNOG00000009972	Rara	chr10:86868808	OFC	3.61874	1.2094	2.40933	0.23456
ENSRNOG00000042961	Ormdl1	chr9:53494009	NAcc	4.0145	1.60569	2.40881	0.265235
ENSRNOG00000009922	Prlhr	chr1:280957384	NAcc	2.86098	0.45256	2.40842	0.171116
ENSRNOG00000001035	Gtf2h3	chr12:37464339	LHb	3.29993	0.892458	2.40747	0.063896
ENSRNOG00000024452	Carmil2	chr19:38296668	IL	3.01865	0.611196	2.40745	0.031112
ENSRNOG00000060867	Rln1	chr1:246981018	LHb	3.40446	0.998859	2.4056	1.03897
ENSRNOG00000016670	AABR07028769.1	chr17:85788841	OFC	3.9848	1.58802	2.39678	-0.091654
ENSRNOG00000013692	Abhd18	chr2:128154030	OFC	3.65537	1.26362	2.39175	0.068917
ENSRNOG00000017608	C2cd3	chr1:166247882	LHb	3.61721	1.2286	2.38861	-6.4e-05
ENSRNOG00000016272	Edf1	chr3:2721844	IL	2.67316	0.289525	2.38363	0.309444
ENSRNOG00000039398	Tsbp1	chr20:4143727	LHb	3.96933	1.58684	2.38249	-5.0847
ENSRNOG00000058870	Mroh7	chr5:127281935	LHb	3.12899	0.748617	2.38037	0.448336
ENSRNOG00000002626	Car10	chr10:80999279	NAcc	2.74142	0.367408	2.37401	0.914539
ENSRNOG00000029028	Mknk2	chr7:12683466	IL	3.43675	1.0651	2.37165	0.006456
ENSRNOG00000012138	Rbmxl1	chr19:33034771	LHb	3.58241	1.21319	2.36922	0.075327
ENSRNOG00000016321	Entpd4	chr15:51963518	PL	3.61438	1.24713	2.36726	0.010669
ENSRNOG00000017558	Tubb2a	chr17:30533154	OFC	2.71318	0.346261	2.36692	-0.063247
ENSRNOG00000058914	Rbx1	chr7:121713057	LHb	3.32391	0.95988	2.36403	0.030224
ENSRNOG00000016063	Vps35l	chr1:189326453	IL	3.43637	1.07269	2.36368	0.051154
ENSRNOG00000056658	Xylt1	chr1:187458948	OFC	3.58264	1.22057	2.36207	-0.021107
ENSRNOG00000004735	Gzf1	chr3:142128951	PL	2.91981	0.558049	2.36176	0.077305
ENSRNOG00000026169	RGD1560146	chr5:115389137	LHb	2.87366	0.514891	2.35877	0.671487
ENSRNOG00000012235	Ppp1r17	chr4:85865055	LHb	3.25107	0.89579	2.35527	0.626666
ENSRNOG00000007081	Xdh	chr6:24883553	OFC	3.21019	0.855024	2.35516	0.189737
ENSRNOG00000012378	Dbnl	chr14:85210618	IL	3.61921	1.26658	2.35263	0.010159
ENSRNOG00000013286	Pdcl3	chr9:46324040	NAcc	3.83237	1.48256	2.34981	0.117047
ENSRNOG00000014072	Txndc17	chr10:59668715	OFC	3.74536	1.39575	2.34961	0.072506
ENSRNOG00000019450	Etf1	chr18:28405399	LHb	3.60143	1.25228	2.34915	0.02724
ENSRNOG00000007570	Dera	chr4:171815051	LHb	3.68961	1.34421	2.3454	0.073854
ENSRNOG00000001061	Rilpl2	chr12:37539095	OFC	3.68314	1.33887	2.34426	0.086717
ENSRNOG00000007255	Zpbp2	chr10:85536869	NAcc	3.22441	0.882881	2.34152	0.479761
ENSRNOG00000019697	Ankrd28	chr16:7666404	NAcc	3.10178	0.760513	2.34127	-0.04823
ENSRNOG00000016807	Oat	chr1:204907857	NAcc	4.08492	1.7447	2.34023	0.063087
ENSRNOG00000021403	Rhob	chr6:34637994	IL	2.74265	0.404487	2.33817	0.025252
ENSRNOG00000008943	Penk	chr5:17300534	OFC	3.59938	1.26408	2.33531	0.067825
ENSRNOG00000008234	Lrrc61	chr4:78730857	NAcc	3.1349	0.802083	2.33282	0.14329
ENSRNOG00000003822	Slu7	chr10:29750187	OFC	3.974	1.64294	2.33106	0.059993
ENSRNOG00000038489	Sumo3	chr20:12586588	OFC	3.25603	0.925162	2.33087	0.057232
ENSRNOG00000004089	Enpp2	chr7:94730074	OFC	3.54404	1.2136	2.33043	-0.15906
ENSRNOG00000003186	Anks3	chr10:11104112	NAcc	3.3228	0.996109	2.32669	0.087541
ENSRNOG00000001599	Rwdd2b	chr11:27966587	OFC	2.87675	0.550826	2.32592	0.030586
ENSRNOG00000048487	Slc12a9	chr12:22852327	NAcc	2.85709	0.531189	2.3259	-0.178443
ENSRNOG00000028025	Aknad1	chr2:211583195	IL	2.45381	0.131124	2.32269	0.07981
ENSRNOG00000019339	AABR07051518.1	chr3:15316225	LHb	3.49374	1.17803	2.31572	0.188394
ENSRNOG00000009821	Slitrk3	chr2:169987240	IL	2.61566	0.302437	2.31322	0.29467
ENSRNOG00000060603	Nhsl1	chr1:13679909	LHb	3.65177	1.34154	2.31022	-0.119003
ENSRNOG00000006653	Slc38a4	chr7:138577305	PL	3.1945	0.885616	2.30888	0.317397
ENSRNOG00000014310	Tmtc4	chr15:109121937	LHb	3.56293	1.2541	2.30883	0.054373
ENSRNOG00000015242	Fbxl8	chr19:37788331	LHb	2.96878	0.661052	2.30773	0.00043
ENSRNOG00000006144	Cntn3	chr4:134227940	NAcc	3.72926	1.42446	2.30479	0.088993
ENSRNOG00000048725	Lsm2	chr20:4094627	NAcc	3.21056	0.905871	2.30469	-0.776396
ENSRNOG00000011213	Blm	chr1:142993563	PL	2.6335	0.330733	2.30276	0.23684
ENSRNOG00000005333	Azin1	chr7:77574618	IL	3.23831	0.936652	2.30166	0.034043
ENSRNOG00000018468	Ldb1	chr1:265463838	PL	2.7573	0.456019	2.30128	0.015556
ENSRNOG00000004068	Ncoa1	chr6:29626660	NAcc	3.39617	1.09547	2.3007	0.027459
ENSRNOG00000058560	Col2a1	chr7:138800710	NAcc	2.91017	0.6109	2.29927	0.07682
ENSRNOG00000015501	Ddhd2	chr16:70896654	OFC	2.6164	0.318343	2.29806	0.16472
ENSRNOG00000012616	Ppt1	chr5:140654249	OFC	4.03732	1.73964	2.29768	0.00813
ENSRNOG00000000981	Scarb1	chr12:36929341	OFC	3.07963	0.78264	2.29699	0.00028
ENSRNOG00000029260	Pitpnm2	chr12:38326687	PL	3.24952	0.959398	2.29013	0.043028
ENSRNOG00000024846	Ier5l	chr3:8998229	LHb	2.97771	0.6877	2.29001	0.158007
ENSRNOG00000019177	Psd2	chr18:28755727	LHb	3.74129	1.45319	2.28811	0.06414
ENSRNOG00000023411	Vsig10l	chr1:98483375	NAcc	3.18025	0.892193	2.28806	0.303299
ENSRNOG00000013969	Ahi1	chr1:16342243	NAcc	3.08891	0.80095	2.28796	0.2117
ENSRNOG00000000571	Psap	chr20:30167927	NAcc	3.07243	0.784529	2.2879	0.059376
ENSRNOG00000034164	Cr2	chr13:113535538	LHb	2.3471	0.060561	2.28654	1.18876
ENSRNOG00000024907	Tnrc6b	chr7:122360857	PL	3.47659	1.19366	2.28293	-0.02112
ENSRNOG00000018403	Atg4b	chr9:100615110	NAcc	3.48714	1.20685	2.28028	0.125789
ENSRNOG00000060719	AABR07043407.1	chr19:27611167	NAcc	2.43855	0.159408	2.27914	4.865
ENSRNOG00000011431	Mfhas1	chr16:60941131	PL	2.82762	0.552713	2.27491	0.238775
ENSRNOG00000024663	Fkbp15	chr5:79153715	LHb	2.89962	0.626167	2.27345	0.094464
ENSRNOG00000043304	Apcdd1	chr18:57760629	IL	3.84483	1.57264	2.27219	0.11592
ENSRNOG00000039560	LOC103690116	chr17:15564815	LHb	3.93566	1.66459	2.27107	0.412346
ENSRNOG00000030775	Adarb2	chr17:58699859	LHb	3.56219	1.29318	2.26901	0.300114
ENSRNOG00000019330	Procr	chr3:151098227	NAcc	3.87697	1.61254	2.26443	0.525506
ENSRNOG00000046386	Olr1353	chr9:100191321	PL	3.24692	0.982637	2.26429	0.346892
ENSRNOG00000003566	Apoh	chr10:97022470	NAcc	3.1145	0.850935	2.26356	-0.18478
ENSRNOG00000013641	Myo7a	chr1:162710093	OFC	3.05637	0.794122	2.26225	0.435699
ENSRNOG00000014052	Ccna1	chr2:145442460	IL	2.67256	0.410565	2.26199	0.137938
ENSRNOG00000007610	Gdf11	chr7:3062672	NAcc	3.13533	0.875007	2.26033	-0.527075
ENSRNOG00000002823	Mapk9	chr10:35897282	IL	3.82826	1.57147	2.25679	0.000604
ENSRNOG00000027151	Lrrc58	chr11:65882589	OFC	3.67318	1.41735	2.25583	0.024327
ENSRNOG00000061623	AABR07043354.1	chr19:27342004	PL	2.75033	0.495358	2.25497	5.61295
ENSRNOG00000006589	Mif	chr20:14669538	NAcc	3.87566	1.62126	2.2544	0.096235
ENSRNOG00000060693	Catsperg	chr1:88028809	PL	3.44362	1.18956	2.25406	0.078491
ENSRNOG00000010649	Ctnnd2	chr2:83741248	LHb	3.87304	1.6192	2.25384	0.048477
ENSRNOG00000047924	Zbtb7c	chr18:71779356	NAcc	3.05386	0.801304	2.25255	-0.144748
ENSRNOG00000018561	Pprc1	chr1:266765704	PL	2.83079	0.583812	2.24698	0.048173
ENSRNOG00000050796	AABR07026893.1	chr17:4430367	LHb	2.59854	0.352953	2.24559	0.114053
ENSRNOG00000062287	AABR07044468.1	chr20:7790902	OFC	2.60104	0.355484	2.24556	0.093891
ENSRNOG00000019283	P2ry2	chr1:165071099	LHb	2.88345	0.640853	2.2426	-0.119432
ENSRNOG00000003461	Zfp330	chr19:23967527	LHb	3.00413	0.761916	2.24222	0.151498
ENSRNOG00000004165	Prkd1	chr6:72240787	NAcc	3.4908	1.24999	2.24081	0.050446
ENSRNOG00000012789	Mlnr	chr19:55229229	LHb	3.45203	1.21385	2.23818	-0.59532
ENSRNOG00000021338	Tmem132a	chr1:225928168	OFC	3.08515	0.849105	2.23604	0.121042
ENSRNOG00000000916	LOC100910196	chr12:6331501	IL	3.41822	1.18491	2.2333	1.53193
ENSRNOG00000057740	Ccdc148	chr3:44895371	LHb	2.80409	0.571504	2.23259	0.231327
ENSRNOG00000028688	Ctns	chr10:59696243	LHb	3.2991	1.06767	2.23143	0.115334
ENSRNOG00000054485	AABR07035412.2	chr12:14715003	PL	3.2229	0.993166	2.22974	2.32037
ENSRNOG00000009691	Lrrn2	chr13:49819018	NAcc	3.10779	0.87988	2.22791	0.060582
ENSRNOG00000014984	Dmwd	chr1:79959176	NAcc	2.8715	0.644152	2.22735	0.027975
ENSRNOG00000060269	Vwce	chr1:226922751	NAcc	3.27627	1.04996	2.22632	-0.356199
ENSRNOG00000021314	Fdft1	chr15:46359724	NAcc	3.34399	1.11848	2.22551	0.072532
ENSRNOG00000019273	Capn7	chr16:6924180	NAcc	2.98862	0.763879	2.22474	-0.144575
ENSRNOG00000015239	Ginm1	chr1:2257862	NAcc	3.18107	0.957491	2.22358	0.194464
ENSRNOG00000023116	Agmo	chr6:56700851	LHb	3.84524	1.62704	2.2182	-0.048858
ENSRNOG00000017298	Cutc	chr1:263430087	OFC	3.72908	1.51207	2.21702	0.074301
ENSRNOG00000001864	Tmem191c	chr11:88686236	NAcc	3.16815	0.951329	2.21682	0.448314
ENSRNOG00000009034	Tdrd3	chr15:71734848	OFC	2.36189	0.147375	2.21451	0.099656
ENSRNOG00000024142	Arglu1	chr16:86923768	IL	3.36748	1.15391	2.21357	0.028105
ENSRNOG00000033209	Bmp8b	chr5:140553209	LHb	2.97202	0.758765	2.21325	0.718182
ENSRNOG00000060973	AABR07013843.1	chr2:259766892	IL	2.75672	0.544948	2.21177	-0.11881
ENSRNOG00000015581	Dnah6	chr4:101391207	IL	3.55302	1.34156	2.21146	0.148713
ENSRNOG00000004006	Dnajb9	chr6:64990302	OFC	3.50812	1.29703	2.21109	0.018071
ENSRNOG00000018094	Sv2c	chr2:26472363	LHb	3.34378	1.13466	2.20912	0.088638
ENSRNOG00000009069	Tnfaip1	chr10:65235365	LHb	3.45104	1.24208	2.20896	0.046538
ENSRNOG00000029528	Cbs	chr20:10448960	NAcc	3.21058	1.0067	2.20388	0.103945
ENSRNOG00000011599	Gldc	chr1:249373038	OFC	3.14192	0.939982	2.20194	-0.180771
ENSRNOG00000037765	Lims1	chr20:28882481	OFC	3.87278	1.67425	2.19854	0.401706
ENSRNOG00000011688	Neil3	chr16:40734408	LHb	2.72354	0.527514	2.19603	-0.05565
ENSRNOG00000012157	Snrnp200	chr3:118902747	OFC	3.27409	1.0795	2.19459	0.004239
ENSRNOG00000002671	Nme2	chr10:80952913	NAcc	3.30231	1.10929	2.19302	0.07901
ENSRNOG00000056087	Erich2	chr3:56846160	IL	3.72625	1.53455	2.1917	0.273314
ENSRNOG00000015669	Kctd11	chr10:56702955	PL	2.59858	0.407055	2.19153	0.280208
ENSRNOG00000024040	Mb21d2	chr11:74951363	NAcc	2.452	0.263301	2.18869	0.036332
ENSRNOG00000016212	Ankfy1	chr10:58340710	IL	3.37085	1.18268	2.18817	0.018444
ENSRNOG00000056951	AABR07013140.1	chr2:224372012	NAcc	3.1253	0.938785	2.18652	0.2388
ENSRNOG00000020617	Mus81	chr1:220171575	NAcc	3.4331	1.24741	2.18569	0.158223
ENSRNOG00000003123	Rpa1	chr10:61977084	PL	3.13294	0.952406	2.18053	0.053985
ENSRNOG00000017073	Ca9	chr5:58317929	NAcc	2.59447	0.419707	2.17476	-0.12176
ENSRNOG00000020614	Phlda2	chr1:217093902	PL	2.42623	0.255539	2.17069	0.907917
ENSRNOG00000045626	Pkd1l2	chr19:48761210	NAcc	3.04822	0.877955	2.17027	0.162008
ENSRNOG00000008117	Galnt11	chr4:6348027	NAcc	2.54234	0.37621	2.16613	0.09012
ENSRNOG00000061795	Rbm4b	chr1:220517801	LHb	2.4681	0.305987	2.16212	0.019405
ENSRNOG00000022511	tGap1	chr2:92253855	IL	2.46278	0.301304	2.16147	-0.991793
ENSRNOG00000032376	AABR07026002.1	chr16:58373561	NAcc	2.74788	0.58803	2.15984	0.056518
ENSRNOG00000012821	Cnmd	chr15:62437017	LHb	2.16057	0.002727	2.15785	2.66438
ENSRNOG00000026328	Gpr137c	chr15:18834744	NAcc	2.90308	0.74557	2.15751	0.043658
ENSRNOG00000014311	Slc7a8	chr15:33387238	LHb	2.62448	0.469417	2.15507	0.117738
ENSRNOG00000003209	Pcp4l1	chr13:89191938	NAcc	3.80676	1.65349	2.15327	-0.011347
ENSRNOG00000006130	Rab5b	chr7:3358686	IL	3.22277	1.07676	2.14601	0.004897
ENSRNOG00000014361	Edn1	chr17:22086456	LHb	3.04796	0.9062	2.14176	0.882205
ENSRNOG00000002501	Ddx3y	chr13:105830248	LHb	2.45443	0.31364	2.14079	1.01436
ENSRNOG00000014684	Npr1	chr2:188893600	IL	3.52151	1.38108	2.14043	-0.11659
ENSRNOG00000043332	Foxd1	chr2:27664552	NAcc	2.8898	0.750995	2.1388	1.23476
ENSRNOG00000051564	Rap2a	chr15:105736284	NAcc	3.2009	1.06313	2.13777	0.092711
ENSRNOG00000008703	Rnps1	chr10:13854943	OFC	2.9592	0.821751	2.13745	0.31148
ENSRNOG00000020881	Frmd8	chr1:221961090	LHb	3.17655	1.04103	2.13552	0.039652
ENSRNOG00000006841	Ano4	chr7:29551011	LHb	3.54818	1.41451	2.13367	-0.244538
ENSRNOG00000061687	LOC103690241	chr2:178513348	LHb	2.60116	0.470644	2.13051	-0.58642
ENSRNOG00000018903	Pik3r1	chr2:30971701	NAcc	3.87462	1.74538	2.12924	0.195003
ENSRNOG00000009076	Ttpal	chr3:160795510	LHb	3.08693	0.960852	2.12608	0.044844
ENSRNOG00000020169	Gimap8	chr4:78529563	NAcc	2.31854	0.196897	2.12164	0.166038
ENSRNOG00000000070	LOC100910207	chr14:2054766	NAcc	3.04124	0.919655	2.12158	0.341412
ENSRNOG00000027992	Dscam	chr11:37256693	NAcc	3.18141	1.06005	2.12136	0.178905
ENSRNOG00000005122	Uvssa	chr14:83132947	OFC	3.26009	1.14212	2.11797	0.274813
ENSRNOG00000057729	Strip2	chr4:56969809	NAcc	2.98831	0.870542	2.11776	-0.059788
ENSRNOG00000001272	Mcm3ap	chr20:12557356	OFC	3.14341	1.02647	2.11694	0.02929
ENSRNOG00000020340	Brd8	chr18:27171014	IL	2.69554	0.584507	2.11103	-0.04059
ENSRNOG00000021817	Irak2	chr4:145448310	NAcc	2.95493	0.844278	2.11066	0.073552
ENSRNOG00000054989	Grhl1	chr6:43235323	PL	3.70713	1.59699	2.11014	0.177728
ENSRNOG00000004532	Dipk1b	chr3:3771195	PL	2.60935	0.502247	2.1071	-0.041659
ENSRNOG00000028302	Smarcb1	chr20:14345109	PL	2.90635	0.79942	2.10693	0.051741
ENSRNOG00000031662	Slc6a5	chr1:104584086	OFC	3.67992	1.57737	2.10255	0.221906
ENSRNOG00000018547	Mrpl46	chr1:139776277	IL	2.9056	0.803142	2.10246	0.060631
ENSRNOG00000005114	Tmem74	chr7:81693113	NAcc	2.58946	0.48768	2.10178	0.271259
ENSRNOG00000020776	Dhcr7	chr1:217310737	IL	2.87377	0.772175	2.1016	-0.03561
ENSRNOG00000021220	Cpxm1	chr3:122151449	LHb	2.77455	0.67634	2.09821	0.466981
ENSRNOG00000053332	Cdh26	chr3:174638660	OFC	2.92879	0.831883	2.09691	-0.08175
ENSRNOG00000020441	Wnk4	chr10:88936218	IL	2.85384	0.757533	2.09631	0.322322
ENSRNOG00000056038	Ehbp1l1	chr1:221143775	OFC	3.35455	1.25937	2.09518	-0.00734
ENSRNOG00000054557	Lsm14b	chr3:175793630	PL	3.5035	1.41053	2.09297	0.01043
ENSRNOG00000007341	Mroh8	chr3:154230350	OFC	2.70102	0.60966	2.09136	0.618326
ENSRNOG00000004246	Spag7	chr10:57096964	LHb	3.08381	0.9927	2.09111	0.059059
ENSRNOG00000008546	Mrpl35	chr4:98973376	IL	3.17839	1.08766	2.09073	0.053829
ENSRNOG00000020567	Fibp	chr1:220148138	NAcc	2.81932	0.735329	2.08399	0.011607
ENSRNOG00000011310	Pde10a	chr1:51987652	LHb	3.21855	1.13645	2.0821	0.04729
ENSRNOG00000060154	Ddx23	chr7:140848874	OFC	3.08102	1.00216	2.07887	-0.007704
ENSRNOG00000001956	Dzip3	chr11:54344695	LHb	2.46568	0.391302	2.07438	0.055692
ENSRNOG00000018118	Atad3a	chr5:173196523	NAcc	3.71797	1.64579	2.07218	0.022807
ENSRNOG00000032552	Zfp799	chr7:15086133	LHb	3.68949	1.61858	2.07091	0.237378
ENSRNOG00000046536	AABR07016141.1	chr14:94331312	OFC	3.60119	1.53069	2.0705	1.02911
ENSRNOG00000016853	Dsg1	chr18:12792142	OFC	2.41562	0.346358	2.06926	0.057582
ENSRNOG00000000938	Ran	chr12:31598259	PL	2.65318	0.584656	2.06852	-0.065251
ENSRNOG00000019518	Pde4c	chr16:20345830	NAcc	3.80586	1.73754	2.06831	0.331836
ENSRNOG00000027276	Xkr4	chr5:16121630	IL	2.41962	0.353858	2.06576	-0.038642
ENSRNOG00000022919	Chst8	chr1:90777722	OFC	3.06319	0.997536	2.06565	0.163983
ENSRNOG00000060858	AABR07043711.1	chr19:36672817	LHb	3.32768	1.26259	2.06509	0.431491
ENSRNOG00000007267	Mnat1	chr6:96232735	NAcc	3.03511	0.971742	2.06337	0.146324
ENSRNOG00000009260	Cnr2	chr5:153847096	LHb	2.91478	0.852061	2.06272	0.352423
ENSRNOG00000018767	Rbm17	chr17:70600724	IL	3.34551	1.2845	2.06101	-0.015378
ENSRNOG00000010630	Prcp	chr1:157884573	LHb	3.4216	1.36126	2.06034	0.142869
ENSRNOG00000001191	Tchp	chr12:47265410	NAcc	3.26695	1.20677	2.06018	0.068842
ENSRNOG00000008274	Xpc	chr4:122825937	LHb	2.44729	0.387643	2.05964	0.020283
ENSRNOG00000000156	LOC100911486	chr5:172207299	NAcc	2.70056	0.641681	2.05888	0.436067
ENSRNOG00000026754	Usp47	chr1:176603118	IL	2.68517	0.628199	2.05697	0.060691
ENSRNOG00000002456	Hlf	chr10:77837914	PL	3.20079	1.14426	2.05653	0.023115
ENSRNOG00000054306	AABR07057421.2	chr7:69699774	PL	2.60934	0.557265	2.05208	5.59358
ENSRNOG00000001793	Heg1	chr11:70432433	NAcc	3.24186	1.1902	2.05165	0.071118
ENSRNOG00000057556	Pdzrn3	chr4:133683752	PL	3.61847	1.56803	2.05044	-0.020933
ENSRNOG00000002373	Akap1	chr10:76314147	LHb	2.72627	0.676239	2.05004	0.086071
ENSRNOG00000012827	Mlf1	chr2:164663426	IL	3.79029	1.74042	2.04987	-0.283
ENSRNOG00000039852	Cactin	chr7:11712698	OFC	2.87701	0.830049	2.04696	0.105272
ENSRNOG00000007285	Tp53rk	chr3:163421381	NAcc	2.55904	0.512569	2.04647	0.155325
ENSRNOG00000028930	Dab2	chr2:56725337	NAcc	2.45638	0.411961	2.04442	0.352446
ENSRNOG00000002682	Zfp692	chr10:44087348	PL	2.64128	0.597015	2.04426	0.094221
ENSRNOG00000060307	Ten1	chr10:104436801	NAcc	2.2072	0.164024	2.04318	0.167309
ENSRNOG00000012521	Shisa2	chr15:39996928	IL	2.32042	0.281574	2.03885	0.364545
ENSRNOG00000008052	Atp13a2	chr5:159534821	IL	3.60277	1.56488	2.03788	-0.000269
ENSRNOG00000051813	Pygo1	chr8:79572746	LHb	2.64261	0.605713	2.03689	-0.083524
ENSRNOG00000016589	Mlf2	chr4:158090496	PL	3.01342	0.976649	2.03678	0.030127
ENSRNOG00000021795	Fam227a	chr7:121118232	IL	3.41535	1.38168	2.03367	-0.105844
ENSRNOG00000003872	NEWGENE_620180	chr9:52372029	PL	2.34192	0.308971	2.03295	0.163918
ENSRNOG00000019913	Mta2	chr1:225869477	LHb	3.03461	1.00203	2.03258	0.031789
ENSRNOG00000018795	Rpl18a	chr16:20809317	OFC	2.88985	0.858008	2.03184	0.159604
ENSRNOG00000043199	Bves	chr20:50505438	LHb	2.75586	0.725877	2.02999	-0.457451
ENSRNOG00000054761	AABR07013550.1	chr2:243191859	PL	2.21721	0.189935	2.02728	-1.35101
ENSRNOG00000011716	Degs2	chr6:133565943	NAcc	2.3654	0.339765	2.02564	0.141037
ENSRNOG00000011904	Trappc4	chr8:47728774	IL	2.65989	0.634533	2.02536	0.130769
ENSRNOG00000016608	Zfp579	chr1:71697181	IL	2.30228	0.276986	2.02529	0.080216
ENSRNOG00000019822	Gadd45b	chr7:11724261	NAcc	3.12369	1.099	2.02469	0.001144
ENSRNOG00000025404	Dppa4	chr11:55078106	LHb	3.16287	1.1398	2.02307	0.14489
ENSRNOG00000048765	AABR07002774.3	chr1:85658357	IL	2.63932	0.618111	2.02121	-1.37392
ENSRNOG00000015259	Pth2r	chr9:72502325	PL	3.38718	1.36645	2.02073	1.10759
ENSRNOG00000002175	Clock	chr14:34795167	LHb	3.16534	1.14594	2.0194	0.07784
ENSRNOG00000057817	LOC100911769	chr3:152460375	PL	2.55028	0.532132	2.01815	-0.011697
ENSRNOG00000017478	Pcsk7	chr8:50032857	NAcc	2.1511	0.133009	2.01809	0.043562
ENSRNOG00000056098	Tfpt	chr1:63618713	IL	3.45725	1.4418	2.01545	0.021181
ENSRNOG00000017646	RGD1309651	chr19:54131343	LHb	3.43747	1.42311	2.01436	0.224939
ENSRNOG00000013520	Mat2a	chr4:100280128	PL	3.1868	1.17281	2.01399	0.018689
ENSRNOG00000046050	Dennd1c	chr9:10346414	LHb	2.37238	0.35938	2.013	0.200223
ENSRNOG00000009050	Amn	chr6:135756863	PL	3.06623	1.05587	2.01037	-0.50913
ENSRNOG00000023216	Ccdc17	chr5:134974166	LHb	2.62698	0.617513	2.00946	0.006914
ENSRNOG00000011603	Cab39l	chr15:39862881	PL	3.69568	1.69061	2.00507	-0.10684
ENSRNOG00000002215	Mylk	chr11:68758110	PL	3.47862	1.47406	2.00456	-0.227853
ENSRNOG00000015597	LOC100125364	chr1:56368490	IL	3.57909	1.57508	2.00401	0.016146
ENSRNOG00000020839	Lrfn3	chr1:88993224	OFC	2.92895	0.925151	2.0038	0.095107
ENSRNOG00000015630	Cct7	chr4:116743247	IL	3.19578	1.19198	2.0038	0.107065
ENSRNOG00000026408	Rnf169	chr1:164457649	LHb	2.36099	0.359531	2.00146	0.105563
ENSRNOG00000005633	Zbtb49	chr14:78092965	LHb	2.50199	0.502041	1.99995	0.167077
ENSRNOG00000011329	Pkm	chr8:65156990	IL	2.50555	0.508231	1.99732	0.05668
ENSRNOG00000016502	Dscaml1	chr8:49499868	NAcc	2.50623	0.509551	1.99668	0.100577
ENSRNOG00000024632	Atf6	chr13:88466625	PL	2.46653	0.471495	1.99504	0.040358
ENSRNOG00000019772	Dnpep	chr9:82030282	IL	2.52292	0.529316	1.9936	0.059427
ENSRNOG00000010663	Col6a5	chr8:114631089	LHb	2.76875	0.775255	1.99349	0.002878
ENSRNOG00000007951	Galnt14	chr6:24438315	PL	2.35816	0.368111	1.99005	0.045499
ENSRNOG00000021903	Atad5	chr10:67175957	NAcc	2.64552	0.655486	1.99003	0.054392
ENSRNOG00000016377	Cep55	chr1:256702616	IL	2.15543	0.166894	1.98853	1.69704
ENSRNOG00000058805	Aida	chr13:101021394	PL	2.89096	0.90309	1.98787	0.000457
ENSRNOG00000016262	Dnase2b	chr2:251472309	NAcc	2.77462	0.786998	1.98762	0.925497
ENSRNOG00000004564	Lrriq1	chr7:45276496	PL	2.75725	0.771392	1.98586	0.344133
ENSRNOG00000004534	Spdya	chr6:23630130	NAcc	2.71681	0.731202	1.98561	-0.562476
ENSRNOG00000010800	Hadhb	chr6:28175908	OFC	2.44679	0.461361	1.98543	0.052829
ENSRNOG00000018364	Kat2a	chr10:88258172	OFC	2.38758	0.402354	1.98523	0.036596
ENSRNOG00000014599	Dhx36	chr2:153749490	PL	2.73497	0.74999	1.98498	0.048512
ENSRNOG00000006719	Zfp618	chr5:78955124	LHb	2.33595	0.351955	1.984	0.096393
ENSRNOG00000032700	Zbtb34	chr3:11997674	PL	2.50748	0.525012	1.98247	0.123167
ENSRNOG00000004111	Soat1	chr13:73433886	OFC	2.63419	0.651956	1.98223	0.118459
ENSRNOG00000000994	Stxbp2	chr12:1746393	OFC	3.31014	1.328	1.98214	0.195145
ENSRNOG00000061007	AABR07021888.1	chr13:97374870	NAcc	2.2693	0.289386	1.97991	0.351978
ENSRNOG00000015756	AABR07053687.1	chr3:120536734	OFC	2.62179	0.642647	1.97914	0.024103
ENSRNOG00000005151	Dync2li1	chr6:7848187	IL	3.30173	1.32262	1.97911	0.10173
ENSRNOG00000061612	Zfp184	chr17:44198966	OFC	2.9426	0.965095	1.9775	0.313979
ENSRNOG00000015339	Shoc2	chr1:274454751	PL	2.17272	0.195297	1.97742	-0.033115
ENSRNOG00000048412	RGD1309028	chr6:127981859	NAcc	3.6919	1.71825	1.97365	0.226982
ENSRNOG00000004756	Syt2	chr13:50652863	NAcc	2.80892	0.835757	1.97316	-0.435045
ENSRNOG00000018215	Slc22a6	chr1:225076972	IL	2.87828	0.905431	1.97284	0.707387
ENSRNOG00000014264	AABR07027306.1	chr17:23436160	LHb	2.4159	0.443219	1.97268	0.196863
ENSRNOG00000060829	AC125248.1	chr18:30146914	LHb	2.50925	0.536806	1.97244	0.307818
ENSRNOG00000015997	Ccdc106	chr1:72668152	OFC	3.46328	1.49104	1.97225	0.166135
ENSRNOG00000005600	Nr4a2	chr3:43163656	LHb	3.64149	1.66956	1.97193	-0.104287
ENSRNOG00000020030	Crlf1	chr16:20851968	OFC	2.89849	0.927078	1.97141	-0.022552
ENSRNOG00000000854	Ncr3	chr20:4295423	LHb	2.37621	0.40528	1.97093	-1.11287
ENSRNOG00000022999	Ppp2r3a	chr8:109955137	IL	2.83543	0.870781	1.96465	0.021513
ENSRNOG00000039856	Lrrc73	chr9:16698055	PL	2.73721	0.773307	1.96391	0.013897
ENSRNOG00000056462	Tmf1	chr4:129250617	IL	2.9389	0.975383	1.96352	-0.0695
ENSRNOG00000050636	Arhgef10l	chr5:159605315	IL	3.11574	1.15232	1.96342	0.156923
ENSRNOG00000020557	Ryr1	chr1:87228852	LHb	2.24854	0.285554	1.96298	0.361211
ENSRNOG00000051285	AABR07070312.1	chr8:65487453	NAcc	2.80759	0.846664	1.96093	2.44178
ENSRNOG00000019295	Rab12	chr9:115018463	PL	3.54516	1.58602	1.95914	0.073124
ENSRNOG00000005947	Pde6h	chr4:171462359	NAcc	2.03321	0.081085	1.95213	2.51372
ENSRNOG00000032414	Tmem161b	chr2:12889168	OFC	2.97333	1.02143	1.9519	0.039877
ENSRNOG00000059458	Tbc1d22b	chr20:8139739	OFC	3.2904	1.3399	1.9505	0.011517
ENSRNOG00000020487	Coa3	chr10:89685962	LHb	3.00021	1.05016	1.95005	0.046888
ENSRNOG00000018716	Dennd2c	chr2:206066310	NAcc	2.61516	0.668138	1.94702	0.114267
ENSRNOG00000019528	Plekhg6	chr4:158270502	IL	2.62718	0.680288	1.94689	0.923629
ENSRNOG00000002950	Lyl1	chr19:24898594	LHb	2.35343	0.406733	1.9467	0.322838
ENSRNOG00000010712	Terf2ip	chr19:44042044	NAcc	2.98881	1.04274	1.94606	0.170964
ENSRNOG00000054458	Kcnmb4	chr7:59743872	LHb	2.53746	0.593792	1.94367	0.120469
ENSRNOG00000033572	AABR07058017.1	chr7:98613414	LHb	2.34093	0.398134	1.9428	0.572108
ENSRNOG00000020047	Tut1	chr1:225234998	OFC	2.62526	0.683728	1.94154	0.0925
ENSRNOG00000046276	Myh3	chr10:53623971	NAcc	3.24098	1.30163	1.93935	0.12264
ENSRNOG00000019791	Sipa1l2	chr19:58623802	NAcc	2.93912	1.00358	1.93554	0.068021
ENSRNOG00000001989	Alcam	chr11:51094265	IL	3.46032	1.52611	1.93422	0.107135
ENSRNOG00000012004	Ubap1	chr5:57653093	IL	2.72572	0.79197	1.93375	0.051859
ENSRNOG00000005807	Ptpn7	chr13:51496863	NAcc	2.64069	0.707268	1.93343	-0.77559
ENSRNOG00000004049	Baiap2	chr10:109264460	PL	2.68733	0.754157	1.93318	-0.142235
ENSRNOG00000010183	Gask1b	chr2:178513279	LHb	2.61631	0.683252	1.93306	0.227009
ENSRNOG00000056641	AABR07034550.1	chr11:75680193	PL	2.31894	0.387657	1.93128	0.669334
ENSRNOG00000016717	Gas2	chr1:106677415	LHb	3.02581	1.09504	1.93076	0.07398
ENSRNOG00000001727	Lsg1	chr11:74159659	PL	2.28568	0.355652	1.93003	-0.091261
ENSRNOG00000026114	Ap5b1	chr1:221267506	NAcc	2.77364	0.845202	1.92844	0.267797
ENSRNOG00000031974	Pcdh10	chr2:136008639	PL	3.30713	1.38295	1.92417	-0.041616
ENSRNOG00000038119	AABR07034706.1	chr11:85508543	LHb	2.01622	0.092795	1.92343	0.626991
ENSRNOG00000048861	LOC498122	chr11:85476528	NAcc	2.88623	0.962908	1.92332	0.129473
ENSRNOG00000053347	Ccdc28a	chr1:13229818	LHb	2.64866	0.726032	1.92262	-0.013243
ENSRNOG00000003971	Gosr1	chr10:63982335	NAcc	3.56032	1.63782	1.9225	0.113532
ENSRNOG00000010588	Tns2	chr7:143683151	NAcc	2.24158	0.319478	1.9221	0.039249
ENSRNOG00000020350	Pacs1	chr1:221335987	PL	3.32732	1.40811	1.91921	0.045957
ENSRNOG00000006320	Ptges	chr3:9625040	NAcc	3.17772	1.25886	1.91886	-1.40132
ENSRNOG00000015220	Crtac1	chr1:261573954	PL	2.75864	0.839877	1.91877	-0.02041
ENSRNOG00000014445	Hp1bp3	chr5:156146490	OFC	2.30307	0.384424	1.91865	0.020153
ENSRNOG00000054321	AABR07043698.1	chr19:36599366	IL	2.44115	0.522848	1.9183	0.913492
ENSRNOG00000000503	Ppard	chr20:7545763	OFC	3.55962	1.64331	1.91631	0.05066
ENSRNOG00000010584	Tmem123	chr8:6114202	NAcc	2.14289	0.227661	1.91523	0.092159
ENSRNOG00000025881	Rbms3	chr8:125013271	LHb	2.78841	0.875956	1.91246	-0.115813
ENSRNOG00000014723	Cbfa2t3	chr19:55417168	PL	3.16136	1.24918	1.91218	-0.068963
ENSRNOG00000046912	Nr1d2	chr15:9329508	LHb	2.45919	0.549154	1.91004	0.122524
ENSRNOG00000020136	Tgm1	chr15:34799473	PL	2.65572	0.746553	1.90917	0.27456
ENSRNOG00000000552	Col13a1	chr20:32129153	NAcc	2.99581	1.08765	1.90816	0.240689
ENSRNOG00000047891	Foxg1	chr6:68999741	IL	2.70404	0.796516	1.90752	-1.25568
ENSRNOG00000056243	ST7	chr4:44963147	NAcc	2.9616	1.05499	1.90661	0.062044
ENSRNOG00000023968	Fancf	chr1:106900869	OFC	3.14525	1.2387	1.90655	0.111202
ENSRNOG00000003888	Rgs13	chr13:61015425	OFC	2.74079	0.834699	1.90609	-0.31015
ENSRNOG00000009824	Irf2	chr16:48141693	PL	3.00059	1.09461	1.90597	0.003331
ENSRNOG00000017663	Dolpp1	chr3:8573398	NAcc	3.34867	1.44426	1.90441	0.081234
ENSRNOG00000051224	AABR07004912.2	chr1:167704683	OFC	1.99589	0.09747	1.89842	0.45338
ENSRNOG00000051149	AC122631.1	chr1:166693343	OFC	2.20365	0.307427	1.89623	0.406532
ENSRNOG00000020322	Asb1	chr9:98633925	LHb	2.68484	0.789181	1.89566	0.09705
ENSRNOG00000003132	Mip	chr7:2927835	LHb	2.26555	0.370385	1.89517	-0.035668
ENSRNOG00000015393	Slc32a1	chr3:155426642	PL	3.56168	1.66668	1.89499	-0.628898
ENSRNOG00000008299	Dcdc2c	chr6:47457053	LHb	3.28524	1.39087	1.89437	0.84078
ENSRNOG00000013419	Hykk	chr8:59618806	LHb	3.07787	1.18494	1.89293	-0.200435
ENSRNOG00000017642	Acbd5	chr17:89123979	IL	2.36455	0.472441	1.89211	0.01574
ENSRNOG00000012803	Wdr61	chr8:59402646	LHb	3.01392	1.12234	1.89158	0.075001
ENSRNOG00000004091	Cwc25	chr10:85376193	LHb	2.88848	0.997152	1.89133	0.16712
ENSRNOG00000048114	Echdc3	chr17:75110056	LHb	2.68745	0.803525	1.88392	0.059783
ENSRNOG00000002104	Scaf4	chr11:31254482	PL	2.14037	0.258124	1.88224	0.031584
ENSRNOG00000028708	Ntsr1	chr3:176596069	LHb	3.26002	1.37814	1.88188	0.088686
ENSRNOG00000043311	Birc7	chr3:176850531	LHb	2.52373	0.64503	1.8787	0.212377
ENSRNOG00000020925	Ccdc86	chr1:227503026	NAcc	2.55839	0.680519	1.87787	0.00661
ENSRNOG00000010031	Vtn	chr10:66583910	PL	2.22777	0.350199	1.87757	0.100039
ENSRNOG00000007805	Mybl2	chr3:159531790	NAcc	2.63781	0.761763	1.87605	-0.797464
ENSRNOG00000010361	Kif3b	chr3:148603148	IL	2.79377	0.920967	1.8728	0.018711
ENSRNOG00000018304	Lars1	chr18:36387427	OFC	3.15953	1.2893	1.87024	0.086559
ENSRNOG00000014109	Psmd13	chr1:214299976	PL	3.17132	1.30247	1.86885	0.033383
ENSRNOG00000039461	Pcdhga3	chr18:30492457	NAcc	2.93305	1.06661	1.86644	0.196881
ENSRNOG00000042690	Zmat4	chr16:72720520	LHb	3.60208	1.7376	1.86448	0.065407
ENSRNOG00000016172	Ric1	chr1:247939019	NAcc	2.70535	0.841345	1.86401	0.124145
ENSRNOG00000001047	Map2k7	chr12:2526084	NAcc	3.31559	1.45219	1.8634	0.042658
ENSRNOG00000018225	Tp53inp2	chr3:151024850	IL	3.25875	1.39634	1.86241	0.030354
ENSRNOG00000003052	Cox18	chr14:18731902	LHb	2.57939	0.717247	1.86214	0.095586
ENSRNOG00000008399	Dcaf4	chr6:106927557	LHb	2.7929	0.9336	1.8593	0.060407
ENSRNOG00000051442	Zfp11	chr12:30561406	LHb	2.32144	0.462493	1.85895	0.195111
ENSRNOG00000021392	Noc2l	chr5:173682980	OFC	3.1525	1.29585	1.85665	0.07333
ENSRNOG00000003105	Kif19	chr10:103829355	NAcc	2.40157	0.545042	1.85652	0.186112
ENSRNOG00000049385	Adamtsl4	chr2:198691797	LHb	2.68449	0.828236	1.85626	0.171834
ENSRNOG00000010486	Mpp4	chr9:65071695	LHb	2.37892	0.524839	1.85408	0.428889
ENSRNOG00000020560	AABR07005821.1	chr1:201762897	IL	2.37988	0.526547	1.85333	0.554758
ENSRNOG00000007078	Ccn4	chr7:107234514	OFC	2.98758	1.135	1.85258	-0.006855
ENSRNOG00000048397	Sephs2	chr1:199396962	LHb	2.77778	0.925322	1.85246	0.136591
ENSRNOG00000047761	Zfp326	chr14:4094833	PL	3.13775	1.28553	1.85223	0.047842
ENSRNOG00000007268	RGD1561796	chr10:12705544	IL	3.08909	1.2375	1.85159	0.110618
ENSRNOG00000020250	Pcgf6	chr1:267154783	PL	2.0879	0.236838	1.85107	0.139192
ENSRNOG00000058864	AABR07035561.3	chr12:19351541	PL	3.27991	1.42912	1.85078	0.84522
ENSRNOG00000047517	Oxld1	chr10:108920489	LHb	3.30391	1.45351	1.8504	-0.752371
ENSRNOG00000024647	Ppp4r2	chr4:133000135	IL	2.95432	1.10461	1.84972	0.029548
ENSRNOG00000017568	Rit2	chr18:23825303	LHb	3.00816	1.15853	1.84963	0.056908
ENSRNOG00000003936	Pwwp2a	chr10:29846213	IL	2.52325	0.676282	1.84697	0.030309
ENSRNOG00000018615	Cenph	chr2:30762505	NAcc	2.14793	0.30224	1.84569	1.66737
ENSRNOG00000019557	Asb18	chr9:96442739	LHb	2.1612	0.315718	1.84548	1.09624
ENSRNOG00000021174	Macrod1	chr1:222091834	LHb	3.05391	1.21021	1.8437	-0.005252
ENSRNOG00000022392	Hspb8	chr12:46703580	OFC	2.36064	0.517164	1.84348	0.010242
ENSRNOG00000049507	Septin10	chr20:29793866	LHb	2.87635	1.03352	1.84283	0.143253
ENSRNOG00000014718	Acsl3	chr9:84291812	OFC	2.43052	0.587871	1.84265	0.035161
ENSRNOG00000036659	Fn3k	chr10:110422799	OFC	3.39965	1.55736	1.84229	0.054557
ENSRNOG00000032443	Lmod3	chr4:129525362	NAcc	2.82896	0.988222	1.84074	-4.91099
ENSRNOG00000015334	Fcho2	chr2:29414561	LHb	3.51389	1.67341	1.84048	-0.076466
ENSRNOG00000020721	Nme6	chr8:118858788	OFC	3.10198	1.26211	1.83988	0.070195
ENSRNOG00000025979	Gramd2a	chr8:65201949	OFC	2.55986	0.721347	1.83852	0.051774
ENSRNOG00000057589	Rnf11l1	chr5:129657807	OFC	2.42102	0.584179	1.83684	0.007554
ENSRNOG00000038372	Ndufs2	chr13:88971443	OFC	2.85916	1.02308	1.83608	0.036488
ENSRNOG00000046343	Cryga	chr9:72006084	PL	2.76863	0.932996	1.83563	-0.051796
ENSRNOG00000009203	RGD1561795	chr8:13053098	NAcc	1.96984	0.134998	1.83484	0.728643
ENSRNOG00000007993	Sh3tc1	chr14:80934332	NAcc	2.7493	0.916426	1.83287	0.197602
ENSRNOG00000060010	Ss18l1	chr3:175229103	PL	2.29257	0.460123	1.83245	0.002528
ENSRNOG00000010512	Yipf1	chr5:126949800	PL	3.15052	1.31827	1.83225	0.045065
ENSRNOG00000009673	Dhrs13	chr10:65711474	OFC	2.45555	0.625096	1.83046	0.936161
ENSRNOG00000031266	Siae	chr8:39185366	OFC	2.90251	1.07222	1.83029	0.490438
ENSRNOG00000023213	Dmrtb1	chr5:127366510	PL	3.31265	1.48266	1.83	0.67483
ENSRNOG00000017426	Rragc	chr5:141118269	NAcc	3.19607	1.36715	1.82892	0.209901
ENSRNOG00000056028	Rfxap	chr2:143821102	IL	3.16513	1.33673	1.8284	0.647705
ENSRNOG00000057367	Glud1	chr16:10600953	OFC	3.46937	1.64157	1.8278	0.055426
ENSRNOG00000009209	Slitrk1	chr15:92405543	NAcc	2.25185	0.42511	1.82674	0.260739
ENSRNOG00000014050	Ptges2	chr3:11688506	OFC	2.72439	0.898401	1.82599	0.070204
ENSRNOG00000006410	Akap5	chr6:100143075	IL	2.19549	0.371127	1.82436	-0.037072
ENSRNOG00000038622	Zfp628	chr1:72844705	OFC	2.41657	0.592696	1.82387	0.087932
ENSRNOG00000006999	Wdr78	chr5:121645580	IL	2.93633	1.11303	1.8233	0.035986
ENSRNOG00000001006	Nptx2	chr12:12736236	NAcc	3.43158	1.60848	1.8231	0.491289
ENSRNOG00000012735	Kif24	chr5:58136772	NAcc	2.07414	0.25151	1.82263	0.211354
ENSRNOG00000046863	C1ql2	chr13:37098612	NAcc	2.64865	0.827537	1.82111	1.00455
ENSRNOG00000014503	Celf4	chr18:16979708	IL	2.34465	0.525197	1.81945	0.033516
ENSRNOG00000019080	Hsd3b7	chr1:199498221	PL	2.38905	0.570096	1.81896	-0.23253
ENSRNOG00000047537	LOC100912373	chr5:28640254	NAcc	2.18672	0.368593	1.81813	0.210861
ENSRNOG00000005141	Hus1	chr14:88752342	OFC	2.90201	1.08761	1.81441	0.049452
ENSRNOG00000060367	Rfx7	chr8:79716633	OFC	2.05315	0.238999	1.81415	0.144399
ENSRNOG00000056981	AABR07034956.1	chr12:1366277	PL	2.03228	0.218509	1.81377	-0.20952
ENSRNOG00000010309	Nfyb	chr7:26182126	OFC	2.45687	0.644577	1.81229	-0.011882
ENSRNOG00000011263	Plac9	chr16:3940227	OFC	3.38065	1.56843	1.81223	-0.217662
ENSRNOG00000016414	Slc22a17	chr15:32702797	NAcc	2.65097	0.838797	1.81217	0.003904
ENSRNOG00000059322	N4bp2l1	chr12:945889	LHb	2.6671	0.855239	1.81186	0.084589
ENSRNOG00000046155	LOC498675	chr8:117858489	IL	3.51598	1.70418	1.81179	-0.297352
ENSRNOG00000004152	Lrp12	chr7:79577705	NAcc	3.46684	1.65659	1.81026	0.024765
ENSRNOG00000004563	Sec24a	chr10:37244785	LHb	2.6858	0.877915	1.80788	-0.02511
ENSRNOG00000019299	Edem2	chr3:151098042	LHb	2.0114	0.203553	1.80785	0.135709
ENSRNOG00000008226	Zbtb8os	chr5:148229758	OFC	2.16455	0.358082	1.80647	-0.109734
ENSRNOG00000022582	Ccnq	chr10:66583910	LHb	2.16287	0.357814	1.80506	0.380522
ENSRNOG00000007576	Zfp597	chr10:12908758	NAcc	3.43737	1.63287	1.80451	0.182138
ENSRNOG00000017766	Ca12	chr8:73310272	NAcc	2.03989	0.239452	1.80044	-0.057355
ENSRNOG00000008759	Csf3r	chr5:144351379	PL	2.4232	0.623135	1.80007	0.173611
ENSRNOG00000017427	LOC100909840	chr2:148333531	OFC	3.20356	1.40506	1.79851	0.056972
ENSRNOG00000019264	Ltbr	chr4:157981132	NAcc	2.98048	1.1824	1.79809	0.061911
ENSRNOG00000037607	LOC100911575	chr1:214716617	IL	2.23066	0.434321	1.79634	0.131475
ENSRNOG00000001324	Asmt	chr12:17700928	IL	2.51674	0.720931	1.79581	-0.022124
ENSRNOG00000020361	Ip6k2	chr8:117300829	NAcc	2.75837	0.963303	1.79507	-0.093073
ENSRNOG00000055036	RGD1311164	chr4:160433880	PL	2.19337	0.398634	1.79474	0.026782
ENSRNOG00000001758	Tctex1d2	chr11:72465758	NAcc	2.55945	0.764845	1.7946	0.028754
ENSRNOG00000007110	Ankrd6	chr5:48131901	OFC	3.21037	1.41583	1.79454	0.029963
ENSRNOG00000020730	Nbr1	chr10:90372470	OFC	3.05964	1.26541	1.79423	-0.041682
ENSRNOG00000004891	Arl14ep	chr3:97990532	NAcc	2.82347	1.02986	1.79361	0.079457
ENSRNOG00000007866	Clec2dl1	chr4:162419869	PL	2.63641	0.843248	1.79316	-0.29051
ENSRNOG00000007398	Zfp691	chr5:138165904	LHb	3.27651	1.48339	1.79312	0.403542
ENSRNOG00000060410	Pcdh1	chr18:30499603	NAcc	2.77625	0.983974	1.79228	0.10269
ENSRNOG00000048431	Nynrin	chr15:33920314	LHb	2.34878	0.557398	1.79139	-0.458523
ENSRNOG00000049783	Rcor1	chr6:134610283	LHb	3.0871	1.29624	1.79085	0.168404
ENSRNOG00000025051	Tal1	chr5:134645123	IL	2.31143	0.521256	1.79017	0.147055
ENSRNOG00000000397	Ccar1	chr20:32129153	IL	2.27145	0.481323	1.79013	-0.024336
ENSRNOG00000060293	Ndufa3	chr1:63721651	PL	2.94333	1.15446	1.78887	0.040612
ENSRNOG00000001865	Serpind1	chr11:88647127	IL	2.82205	1.03321	1.78884	0.48072
ENSRNOG00000004288	Ptrh2	chr10:74213124	NAcc	2.64308	0.855364	1.78771	-0.04575
ENSRNOG00000014828	Avpi1	chr1:261280946	PL	3.00574	1.22093	1.78481	0.007981
ENSRNOG00000016696	Angpt2	chr16:76121308	LHb	2.62605	0.841502	1.78455	-0.635681
ENSRNOG00000019565	Tbx15	chr2:201999557	OFC	2.85468	1.07024	1.78444	5.1343
ENSRNOG00000011555	Lrrc40	chr2:265397551	NAcc	3.33652	1.55263	1.78389	-0.000388
ENSRNOG00000008749	Col5a1	chr3:6664457	IL	2.24534	0.461627	1.78371	0.011582
ENSRNOG00000016770	Calm2	chr1:79683626	NAcc	2.59162	0.808353	1.78326	-0.008456
ENSRNOG00000021745	Bhlhe22	chr2:102164076	NAcc	2.04343	0.261895	1.78154	0.739038
ENSRNOG00000009373	RGD1562690	chr8:33793389	IL	1.78813	0.006643	1.78149	1.0272
ENSRNOG00000017127	Rpl28	chr1:72252583	LHb	2.28836	0.509391	1.77897	0.089597
ENSRNOG00000016768	Oprl1	chr3:177065671	NAcc	2.3227	0.543857	1.77884	-0.41235
ENSRNOG00000001470	Limk1	chr12:24996166	IL	2.51193	0.734402	1.77752	0.137862
ENSRNOG00000000517	Kctd20	chr20:6095074	IL	2.2607	0.483805	1.77689	0.058202
ENSRNOG00000054224	Bloc1s4	chr14:78941420	NAcc	3.16334	1.38766	1.77568	0.04985
ENSRNOG00000032002	Hapln1	chr2:18454234	NAcc	3.25896	1.48331	1.77565	0.159406
ENSRNOG00000021185	Bola1	chr2:198532338	LHb	3.40864	1.63325	1.7754	0.241631
ENSRNOG00000000034	Nuak2	chr13:49181792	OFC	2.93999	1.16662	1.77337	0.293741
ENSRNOG00000000891	AABR07035107.1	chr12:5682625	IL	2.96618	1.19352	1.77265	0.141206
ENSRNOG00000037137	Svip	chr1:106916179	LHb	2.42161	0.650633	1.77097	0.065582
ENSRNOG00000014051	Pgrmc2	chr2:127398753	IL	2.55019	0.779437	1.77076	0.069108
ENSRNOG00000020165	Ahsp	chr1:199864967	IL	2.59081	0.820342	1.77047	-0.136764
ENSRNOG00000025926	Heatr5b	chr6:1486684	LHb	3.1772	1.40676	1.77044	0.106271
ENSRNOG00000017899	Akr7a3	chr5:158566208	LHb	2.15196	0.381599	1.77036	0.036733
ENSRNOG00000009802	Fam124a	chr15:45559081	PL	3.00431	1.23494	1.76936	0.103798
ENSRNOG00000024903	Slc7a13	chr5:33780158	IL	2.65888	0.889771	1.76911	1.26335
ENSRNOG00000019623	AABR07002065.1	chr1:66357370	IL	2.89554	1.1284	1.76714	0.222458
ENSRNOG00000014871	Zic4	chr8:98085932	PL	2.91731	1.15058	1.76673	-0.117583
ENSRNOG00000028910	Ccdc9b	chr3:111375665	LHb	2.44528	0.679065	1.76622	-0.057535
ENSRNOG00000054946	AABR07054126.1	chr3:141845489	PL	2.5788	0.815828	1.76297	2.03825
ENSRNOG00000054843	AABR07005593.1	chr1:190684421	LHb	2.20243	0.440002	1.76242	0.349707
ENSRNOG00000037204	Lyrm9	chr10:65711474	IL	2.27334	0.51126	1.76208	0.278238
ENSRNOG00000010218	Eif5	chr6:135178734	IL	2.45641	0.694879	1.76153	0.035997
ENSRNOG00000042321	AABR07052588.1	chr3:65031676	IL	2.36231	0.600872	1.76144	0.154475
ENSRNOG00000054764	Flt3	chr12:9152469	LHb	2.64808	0.887127	1.76095	-0.304932
ENSRNOG00000006336	Fyco1	chr8:132249975	OFC	2.70911	0.949276	1.75983	0.091951
ENSRNOG00000057561	AABR07001444.1	chr1:44919201	OFC	2.40497	0.645283	1.75969	0.016572
ENSRNOG00000015105	Bspry	chr5:78970132	LHb	2.24648	0.488947	1.75754	-0.268677
ENSRNOG00000003399	Hnrnph1	chr10:35485795	IL	1.93534	0.177855	1.75748	0.032934
ENSRNOG00000002013	Sidt1	chr11:60794864	IL	3.23944	1.48269	1.75675	0.030799
ENSRNOG00000002469	Trim7	chr10:33476766	OFC	2.15565	0.399311	1.75634	0.183158
ENSRNOG00000027756	Usf3	chr11:61739397	OFC	3.14954	1.39321	1.75633	0.079058
ENSRNOG00000017164	Afap1l2	chr1:277209604	NAcc	2.61752	0.861454	1.75606	0.024201
ENSRNOG00000056632	AABR07030568.6	chr10:93294448	IL	2.45588	0.699861	1.75602	-2.78732
ENSRNOG00000046984	St6galnac6	chr3:11688506	LHb	3.29465	1.53974	1.75491	0.054759
ENSRNOG00000007895	Pdhb	chr15:17870257	LHb	2.61456	0.859734	1.75483	0.050886
ENSRNOG00000010549	Tspo	chr7:124707342	LHb	2.48393	0.72975	1.75418	0.045417
ENSRNOG00000003402	Stx6	chr13:73113732	LHb	2.48459	0.73052	1.75407	0.047152
ENSRNOG00000013934	Dennd2b	chr1:174447022	PL	2.30887	0.555108	1.75377	0.6073
ENSRNOG00000009033	Cntn2	chr13:49179580	PL	2.44116	0.687512	1.75364	-0.069331
ENSRNOG00000003109	Btbd17	chr10:103653275	NAcc	3.30213	1.54862	1.75351	0.13085
ENSRNOG00000060750	Rnf111	chr8:76802761	IL	2.33804	0.586074	1.75196	0.027646
ENSRNOG00000016187	Tmem67	chr5:25572703	LHb	2.27237	0.520566	1.75181	-0.036824
ENSRNOG00000043035	Fbxl13	chr4:10648406	OFC	2.48352	0.732676	1.75084	-0.001294
ENSRNOG00000054855	AABR07014855.1	chr14:33432005	LHb	2.74273	0.993269	1.74947	-1.15881
ENSRNOG00000050015	Cox7a1	chr1:92062682	PL	3.43957	1.69124	1.74832	0.572669
ENSRNOG00000000304	Cd164	chr20:47051717	PL	3.3715	1.62516	1.74633	0.036777
ENSRNOG00000055554	AC136867.2	chr12:30728884	OFC	2.02071	0.274422	1.74629	-0.52528
ENSRNOG00000008283	B4galt5	chr3:163182405	NAcc	2.28507	0.53975	1.74532	0.294121
ENSRNOG00000021007	Snx15	chr1:221483736	LHb	3.17912	1.43398	1.74514	0.119311
ENSRNOG00000012951	Kctd9	chr15:44887450	LHb	2.69434	0.950166	1.74417	0.012053
ENSRNOG00000017767	Mrvi1	chr1:175702390	IL	2.63533	0.893102	1.74223	0.056141
ENSRNOG00000003634	Zfp354a	chr10:37259842	NAcc	3.29184	1.55051	1.74133	0.01428
ENSRNOG00000017780	Akr7a2	chr5:158663087	NAcc	2.0938	0.352585	1.74121	0.16643
ENSRNOG00000008857	Adamts10	chr7:17536316	NAcc	2.43454	0.693504	1.74103	-0.068929
ENSRNOG00000021442	Hddc2	chr1:28086620	OFC	2.97852	1.23882	1.7397	0.145255
ENSRNOG00000008210	Ky	chr8:111776597	IL	3.33462	1.59506	1.73956	1.11228
ENSRNOG00000025481	Dctn2	chr7:69984685	IL	2.1254	0.386039	1.73936	-0.000523
ENSRNOG00000045553	Proser2	chr17:75243956	LHb	1.99344	0.254593	1.73885	0.134524
ENSRNOG00000027852	RGD1311343	chr10:16243646	PL	2.00781	0.26942	1.73839	-1.53617
ENSRNOG00000001296	P2rx7	chr12:38464303	OFC	3.27799	1.53963	1.73836	0.006942
ENSRNOG00000006593	Grpel1	chr14:78657390	OFC	2.32277	0.584855	1.73791	0.012547
ENSRNOG00000008271	Fam91a1	chr7:97902164	OFC	2.96881	1.23183	1.73698	0.00325
ENSRNOG00000024237	Scel	chr15:87696624	OFC	2.38257	0.646307	1.73626	0.200862
ENSRNOG00000018400	Golm1	chr17:6291617	LHb	2.25015	0.51484	1.73531	0.020573
ENSRNOG00000056553	Rdh12	chr6:101674560	PL	2.66249	0.927478	1.73501	-0.420837
ENSRNOG00000018464	Lipt1	chr9:44934006	PL	2.83684	1.10254	1.7343	-0.010706
ENSRNOG00000008331	Washc4	chr7:25989768	LHb	2.80077	1.06674	1.73403	0.037318
ENSRNOG00000018668	Glg1	chr19:42394156	PL	2.32772	0.593831	1.73388	0.000211
ENSRNOG00000004893	Dmac2l	chr6:91803879	OFC	2.83535	1.10203	1.73332	0.312038
ENSRNOG00000007354	Trpa1	chr5:4398565	NAcc	2.07902	0.346453	1.73257	0.316725
ENSRNOG00000010357	Lhx9	chr13:54929601	OFC	2.26819	0.535645	1.73254	-0.692738
ENSRNOG00000047647	Il2ra	chr17:70635849	PL	2.66189	0.930354	1.73153	0.587517
ENSRNOG00000026636	Urm1	chr3:8680464	LHb	2.51976	0.788647	1.73112	0.041752
ENSRNOG00000046727	Abcc2	chr1:263463247	IL	3.07721	1.34714	1.73007	-0.005232
ENSRNOG00000003127	Spryd4	chr7:2709658	NAcc	2.30032	0.571022	1.7293	-0.29817
ENSRNOG00000003455	Zfp13	chr10:13379112	NAcc	2.55571	0.827441	1.72827	0.052333
ENSRNOG00000031178	LOC100362054	chr1:67485929	IL	2.86031	1.13208	1.72823	2.20596
ENSRNOG00000017210	Slc22a23	chr17:31359137	NAcc	2.53107	0.80376	1.72731	0.044706
ENSRNOG00000059160	LOC691254	chr5:164826413	OFC	3.26042	1.53334	1.72708	-0.50254
ENSRNOG00000004591	Alg12	chr7:130553111	IL	3.46327	1.73644	1.72682	-0.000335
ENSRNOG00000048722	LOC103690365	chr4:170891469	NAcc	1.82994	0.104954	1.72499	0.380639
ENSRNOG00000016437	Tm4sf4	chr2:148004446	LHb	2.29756	0.573285	1.72428	0.395423
ENSRNOG00000019473	NEWGENE_1582994	chr16:81233514	PL	1.86754	0.144352	1.72319	0.140476
ENSRNOG00000052255	AABR07034098.1	chr11:51733569	PL	2.20739	0.485422	1.72197	0.13957
ENSRNOG00000017819	Cd14	chr18:30005847	LHb	2.14164	0.420559	1.72108	-0.007099
ENSRNOG00000042867	LOC688801	chr16:82231198	IL	2.62923	0.909079	1.72015	0.309463
ENSRNOG00000014429	Arfgap2	chr3:79862273	OFC	2.63485	0.914792	1.72006	0.115293
ENSRNOG00000011009	Cmtm4	chr19:982553	LHb	2.23848	0.520429	1.71805	0.115896
ENSRNOG00000029205	Zfp354c	chr10:36339092	LHb	2.94869	1.23102	1.71767	0.007084
ENSRNOG00000033672	Alpp	chr9:94747404	PL	3.17667	1.46114	1.71553	0.362351
ENSRNOG00000000844	Ly6g6d	chr20:4323868	LHb	2.23388	0.51912	1.71476	0.74315
ENSRNOG00000011076	Ank2	chr2:232290888	PL	2.08566	0.371158	1.7145	0.005054
ENSRNOG00000011659	Alpk3	chr1:143518898	LHb	3.06707	1.35474	1.71233	0.39366
ENSRNOG00000020998	AABR07006283.1	chr1:227451550	NAcc	2.30389	0.591585	1.71231	-0.81961
ENSRNOG00000017897	Adam8	chr1:211427607	IL	3.07884	1.36732	1.71152	-0.093012
ENSRNOG00000017889	Serac1	chr1:46623285	NAcc	2.50665	0.795899	1.71075	0.068758
ENSRNOG00000061900	AABR07047771.1	chr5:47579999	NAcc	2.14484	0.434893	1.70995	-0.07778
ENSRNOG00000046505	Bend3	chr20:49071270	NAcc	2.01301	0.306207	1.7068	-0.502325
ENSRNOG00000056587	AABR07051808.1	chr3:22699426	PL	2.12356	0.416965	1.7066	1.22045
ENSRNOG00000030547	Dpp6	chr4:5263495	LHb	1.96464	0.259769	1.70487	0.001543
ENSRNOG00000055650	Pou2f2	chr1:81170902	NAcc	2.55071	0.846182	1.70453	0.177843
ENSRNOG00000049351	Nat8l	chr14:82489530	IL	2.21193	0.507705	1.70422	0.000139
ENSRNOG00000009183	Szrd1	chr5:159777843	NAcc	2.51273	0.8091	1.70363	0.022404
ENSRNOG00000017306	AABR07071876.1	chr1:71741342	LHb	1.97513	0.272621	1.70251	-0.29024
ENSRNOG00000007346	Grasp	chr7:141919766	LHb	2.35646	0.65485	1.70161	0.146566
ENSRNOG00000003845	Wnt3	chr10:92339840	OFC	2.74985	1.04892	1.70094	0.26588
ENSRNOG00000004149	Mgat4c	chr7:44076785	IL	2.58009	0.879749	1.70034	-0.049593
ENSRNOG00000054632	AABR07051882.1	chr3:24615506	OFC	2.5007	0.8005	1.7002	-0.802444
ENSRNOG00000019028	Znrf1	chr19:44229706	IL	2.91597	1.21858	1.69739	0.307775
ENSRNOG00000025670	Shisa3	chr14:42555064	PL	3.15617	1.45936	1.6968	-0.23144
ENSRNOG00000012597	Rmc1	chr18:4539756	LHb	2.74103	1.0469	1.69413	0.045965
ENSRNOG00000015054	Rcbtb2	chr15:54132188	NAcc	1.99077	0.296771	1.694	0.027825
ENSRNOG00000020692	Tmem216	chr1:226270461	PL	2.39673	0.704028	1.6927	-0.020142
ENSRNOG00000011981	Slc39a13	chr3:79857657	NAcc	2.03499	0.34239	1.6926	0.265346
ENSRNOG00000002886	Myh10	chr10:55477229	IL	3.21188	1.51931	1.69256	-0.006051
ENSRNOG00000016623	Tmeff2	chr9:55258627	IL	2.92396	1.23255	1.69141	0.041391
ENSRNOG00000020804	Smarcc1	chr8:119204828	PL	2.54422	0.85574	1.68849	-0.143314
ENSRNOG00000014302	Dlgap3	chr5:145502001	PL	2.9051	1.21716	1.68794	0.026577
ENSRNOG00000009227	Aplnr	chr3:71840014	PL	2.25468	0.567021	1.68766	-0.132316
ENSRNOG00000011858	Unc5d	chr16:66998822	PL	2.11897	0.433958	1.68501	-0.000541
ENSRNOG00000010997	Ednrb	chr15:87671646	IL	2.41938	0.73451	1.68487	0.288887
ENSRNOG00000001283	Anapc7	chr12:40129223	LHb	1.98552	0.301539	1.68398	0.054951
ENSRNOG00000022807	Pced1b	chr7:139447787	NAcc	2.67895	0.995086	1.68386	0.176164
ENSRNOG00000017508	Kmt5c	chr1:72974742	PL	3.11388	1.43256	1.68133	0.049618
ENSRNOG00000001804	Itpr2	chr4:179722687	IL	2.44544	0.764212	1.68123	0.427467
ENSRNOG00000031459	Zfp128	chr1:66366981	LHb	2.46623	0.785172	1.68106	0.138923
ENSRNOG00000030954	Fat1	chr16:49638965	LHb	2.87757	1.19663	1.68095	0.086225
ENSRNOG00000014320	Inhba	chr17:51954117	NAcc	2.06596	0.386117	1.67984	2.26209
ENSRNOG00000043267	Mrm2	chr12:16897649	OFC	2.99243	1.31406	1.67837	-0.236428
ENSRNOG00000020353	Sh3pxd2a	chr1:266765704	PL	2.55623	0.878076	1.67816	0.329756
ENSRNOG00000053638	Clec12b	chr4:162966035	IL	2.01802	0.341777	1.67624	0.089161
ENSRNOG00000016451	Cd1d1	chr2:186358144	NAcc	3.10333	1.42714	1.67619	-0.083807
ENSRNOG00000047174	Pcdha4	chr18:30522660	NAcc	2.47422	0.798805	1.67542	-0.110863
ENSRNOG00000005539	Thg1l	chr10:30905025	IL	2.81205	1.13708	1.67496	0.117163
ENSRNOG00000053290	AABR07053710.1	chr3:122442647	PL	2.2949	0.620432	1.67447	0.717954
ENSRNOG00000022796	Fgfbp3	chr1:255657723	PL	2.51367	0.840547	1.67312	0.160671
ENSRNOG00000002860	Ccdc181	chr13:81828839	PL	2.97127	1.29994	1.67134	-0.04781
ENSRNOG00000051989	AABR07069227.1	chr8:12849102	NAcc	2.05726	0.386599	1.67067	0.045614
ENSRNOG00000004772	Cytip	chr3:44477923	NAcc	2.72622	1.05757	1.66865	-0.22019
ENSRNOG00000007372	Casp1	chr8:2268201	NAcc	2.31432	0.649527	1.6648	0.638157
ENSRNOG00000008622	Creb5	chr4:83905260	LHb	3.23474	1.57091	1.66383	-0.066076
ENSRNOG00000004473	Ppargc1a	chr14:63003457	NAcc	2.66474	1.00098	1.66377	0.243019
ENSRNOG00000061472	AABR07033720.1	chr11:36897393	LHb	2.16575	0.50208	1.66367	-1.04799
ENSRNOG00000012124	Trappc13	chr2:34090654	LHb	3.14471	1.48277	1.66194	-0.089615
ENSRNOG00000017689	Itih3	chr16:7721601	IL	2.83336	1.17145	1.66191	0.133946
ENSRNOG00000026650	Tmprss4	chr8:50101535	NAcc	2.46868	0.807059	1.66162	0.954028
ENSRNOG00000042977	Mtx1	chr2:189121411	LHb	2.26563	0.604735	1.6609	0.02887
ENSRNOG00000061199	Tcfl5	chr3:176814973	IL	2.92099	1.26074	1.66026	-0.40461
ENSRNOG00000046379	Srm	chr3:14508982	NAcc	2.21927	0.559606	1.65966	0.113443
ENSRNOG00000037371	Xaf1	chr10:59656671	PL	2.92017	1.26181	1.65837	0.2934
ENSRNOG00000014212	Mettl21a	chr9:71495468	LHb	2.8824	1.22416	1.65823	0.115257
ENSRNOG00000011358	Hipk3	chr3:94042541	PL	2.17687	0.520121	1.65675	0.022793
ENSRNOG00000028158	Tex22	chr6:138580895	PL	2.19427	0.539379	1.65489	-0.42209
ENSRNOG00000002917	Sec14l5	chr10:9904407	IL	2.40868	0.756523	1.65216	0.929484
ENSRNOG00000048275	RGD1309350	chr1:212700905	PL	2.36569	0.713573	1.65212	1.57954
ENSRNOG00000049695	Myh4	chr10:53487107	OFC	3.3313	1.68003	1.65128	0.140838
ENSRNOG00000036880	Arl5c	chr10:85376193	PL	3.06396	1.41288	1.65108	0.242624
ENSRNOG00000018385	Chrm1	chr1:224417871	IL	2.03958	0.389699	1.64988	-0.123484
ENSRNOG00000059276	LOC498265	chr13:81673215	OFC	2.02884	0.380125	1.64872	0.090788
ENSRNOG00000047080	Gng4	chr17:89606407	PL	2.84293	1.19429	1.64864	-0.026515
ENSRNOG00000060687	Slc24a3	chr3:139972786	OFC	2.76919	1.12104	1.64815	0.046771
ENSRNOG00000019247	Plekhj1	chr7:11538028	NAcc	2.18528	0.537702	1.64757	0.1196
ENSRNOG00000060528	Cacna1g	chr10:82232838	NAcc	2.38518	0.739383	1.64579	0.082453
ENSRNOG00000017858	Tsr3	chr10:15383350	OFC	2.42566	0.780146	1.64551	-0.036673
ENSRNOG00000026061	Sirpb3	chr3:122085025	PL	3.18471	1.53967	1.64504	-0.06959
ENSRNOG00000060735	AABR07053136.1	chr3:92997969	LHb	2.2587	0.61419	1.64451	-0.011484
ENSRNOG00000014440	Josd1	chr7:120936238	LHb	2.84947	1.20505	1.64442	0.047966
ENSRNOG00000012406	Pcbp4	chr8:114357351	LHb	2.01714	0.373079	1.64406	0.068871
ENSRNOG00000020321	Nop9	chr15:33919271	OFC	2.04858	0.40494	1.64364	0.106488
ENSRNOG00000002116	Rplp2	chr1:214716617	IL	2.20566	0.562352	1.64331	0.140954
ENSRNOG00000042536	Pde4d	chr2:41467839	IL	2.3543	0.711458	1.64284	0.013543
ENSRNOG00000060246	Klrd1	chr4:163319097	OFC	2.65887	1.01669	1.64219	-0.009159
ENSRNOG00000007900	Tspan33	chr4:56994267	LHb	3.14718	1.50608	1.6411	-0.009613
ENSRNOG00000004078	Eno3	chr10:58009679	IL	2.25007	0.609667	1.6404	0.100381
ENSRNOG00000030431	RT1-Db2	chr20:4018717	LHb	2.09681	0.45692	1.63989	0.352018
ENSRNOG00000045593	LOC100909830	chr18:79224185	LHb	2.38157	0.742533	1.63904	3.11877
ENSRNOG00000007077	Fem1b	chr8:67555673	IL	3.37052	1.73275	1.63777	0.281159
ENSRNOG00000015975	LOC497940	chr10:55635530	OFC	2.69541	1.05818	1.63723	-0.248843
ENSRNOG00000031387	Dazap1	chr7:12706653	OFC	1.88314	0.246076	1.63706	-0.002609
ENSRNOG00000008676	Emp1	chr4:168851912	NAcc	2.20553	0.569135	1.6364	0.357343
ENSRNOG00000013211	Chchd3	chr4:60974881	PL	2.39267	0.75756	1.63511	0.000913
ENSRNOG00000011053	Cyp2u1	chr2:236122695	OFC	3.29536	1.6603	1.63507	0.104806
ENSRNOG00000014538	Nxnl2	chr17:13395660	LHb	2.31521	0.681079	1.63413	5.83744
ENSRNOG00000010186	Cdv3	chr8:112727081	PL	1.96222	0.329023	1.6332	-0.016957
ENSRNOG00000040120	Bhmt2	chr2:23921218	IL	2.30933	0.67622	1.63311	0.295824
ENSRNOG00000054487	AABR07057675.1	chr7:83170668	PL	2.48936	0.856426	1.63294	-3.71548
ENSRNOG00000018915	Tagap	chr1:47404288	PL	2.74225	1.11006	1.6322	-0.004756
ENSRNOG00000055779	Tdrd7	chr5:61757342	NAcc	2.70692	1.07533	1.63158	0.103416
ENSRNOG00000047692	LOC100911660	chr1:257322374	LHb	2.60691	0.976225	1.63068	-0.489571
ENSRNOG00000011709	Pum1	chr5:148969482	IL	3.0449	1.41468	1.63022	0.002913
ENSRNOG00000010574	Ptpn1	chr3:163995778	NAcc	2.02306	0.394729	1.62833	0.026971
ENSRNOG00000047941	Krtcap3	chr6:26591573	PL	1.97565	0.34804	1.62761	0.3219
ENSRNOG00000004890	Adcy8	chr7:105799340	LHb	2.69744	1.07032	1.62712	-0.042195
ENSRNOG00000008461	Smdt1	chr7:124121958	NAcc	2.3906	0.763816	1.62679	-0.001227
ENSRNOG00000007636	Cadps2	chr4:50717357	NAcc	2.46372	0.838033	1.62569	0.381467
ENSRNOG00000009224	E4f1	chr10:14520708	IL	2.95245	1.32734	1.62511	-0.026646
ENSRNOG00000009474	Ddx42	chr10:94198320	PL	2.77117	1.14645	1.62471	0.028969
ENSRNOG00000033522	Prdm2	chr5:160937654	NAcc	2.40513	0.781359	1.62377	0.201414
ENSRNOG00000012843	Aspg	chr6:136571347	PL	2.99338	1.37006	1.62332	0.002644
ENSRNOG00000000955	Lnx2	chr12:9187410	OFC	2.41863	0.795392	1.62324	0.159615
ENSRNOG00000011954	Kiss1r	chr7:11630718	IL	2.09111	0.468305	1.62281	0.245972
ENSRNOG00000006576	Bms1	chr4:149853104	IL	2.72296	1.10022	1.62274	0.08928
ENSRNOG00000018448	Cend1	chr1:214616426	PL	2.70941	1.08711	1.6223	0.026687
ENSRNOG00000032177	LOC499843	chr3:90880763	OFC	2.23225	0.610288	1.62196	0.069721
ENSRNOG00000027514	Ube2m	chr1:66357499	NAcc	1.79786	0.175898	1.62196	0.037107
ENSRNOG00000001878	Klhl22	chr11:86989145	IL	3.24353	1.62172	1.62181	-0.010963
ENSRNOG00000004521	Prpf39	chr6:86528204	LHb	2.59941	0.978121	1.62129	0.06865
ENSRNOG00000030351	AABR07006627.1	chr1:243508973	PL	2.44575	0.824668	1.62109	0.036791
ENSRNOG00000012347	Gata2	chr4:119243112	IL	1.77113	0.15147	1.61966	1.51694
ENSRNOG00000031004	Cyp2j4	chr5:118596307	PL	2.76958	1.15034	1.61925	-0.008072
ENSRNOG00000050509	Ebi3	chr9:10416743	PL	2.70136	1.08276	1.61859	0.182493
ENSRNOG00000046147	Knop1	chr1:187578124	NAcc	2.96337	1.34494	1.61843	-0.105246
ENSRNOG00000001387	LOC100910540	chr12:22055035	LHb	2.35555	0.737442	1.6181	0.714862
ENSRNOG00000017585	Abt1	chr17:44198966	NAcc	1.86021	0.242707	1.6175	0.109711
ENSRNOG00000043212	Dip2a	chr20:13055376	NAcc	2.98201	1.36516	1.61685	-0.023049
ENSRNOG00000056226	AABR07066944.1	chr9:22590519	LHb	2.2466	0.629759	1.61684	0.24544
ENSRNOG00000016576	Carmil1	chr17:42634724	LHb	2.16883	0.552873	1.61596	0.208287
ENSRNOG00000000779	Znrd1	chr20:2582424	OFC	2.53528	0.919341	1.61594	0.283213
ENSRNOG00000008026	C2cd4c	chr7:12558551	LHb	1.93118	0.315649	1.61553	0.214932
ENSRNOG00000019109	Thap11	chr19:38426406	OFC	3.28836	1.67301	1.61534	-0.017614
ENSRNOG00000014865	LOC100912483	chr10:57924998	NAcc	2.397	0.781727	1.61527	0.310499
ENSRNOG00000036830	RGD1563200	chr7:144267203	LHb	1.91224	0.297045	1.61519	0.602574
ENSRNOG00000059550	Ppp1r8	chr5:150445829	NAcc	2.328	0.715515	1.61248	0.064724
ENSRNOG00000008463	Rundc3b	chr4:22129041	PL	2.23449	0.6222	1.61229	0.051675
ENSRNOG00000020478	Camk4	chr18:25533182	OFC	3.08309	1.47192	1.61117	-0.065675
ENSRNOG00000017401	Tmco4	chr5:158335874	PL	2.5167	0.906127	1.61057	0.432997
ENSRNOG00000007426	Tmem64	chr5:29587357	IL	2.48507	0.874551	1.61051	-0.118811
ENSRNOG00000009997	Erap1	chr2:1051827	OFC	1.91581	0.305814	1.60999	0.040268
ENSRNOG00000005167	LOC100912042	chr3:5159380	PL	2.7129	1.10295	1.60995	0.035238
ENSRNOG00000001142	Prkab1	chr12:46148214	PL	2.86802	1.26021	1.60781	-0.181049
ENSRNOG00000045752	Rrm1	chr1:167198574	LHb	1.84533	0.238002	1.60733	-0.197902
ENSRNOG00000022356	Zc2hc1a	chr2:96625376	NAcc	1.76827	0.160946	1.60732	0.101469
ENSRNOG00000050795	AABR07008016.1	chr2:39140021	IL	1.7585	0.153116	1.60538	1.48744
ENSRNOG00000020915	Setd2	chr8:118710205	LHb	2.18383	0.578712	1.60512	-0.030498
ENSRNOG00000007025	Evc2	chr14:78149762	IL	2.33768	0.732995	1.60468	-0.069655
ENSRNOG00000006689	Chd7	chr5:21994781	LHb	2.31307	0.709035	1.60403	0.101106
ENSRNOG00000047187	Surf2	chr3:5159380	PL	2.94083	1.33735	1.60347	0.035238
ENSRNOG00000009965	Pih1d2	chr8:54813480	IL	2.70002	1.09717	1.60285	-0.086692
ENSRNOG00000020667	Shisa5	chr8:118703650	OFC	1.95807	0.355703	1.60237	0.010256
ENSRNOG00000045960	AC103179.1	chr18:30523143	LHb	2.25108	0.648904	1.60218	0.432045
ENSRNOG00000004117	Kcnv1	chr7:83096707	NAcc	2.65379	1.05234	1.60145	0.30529
ENSRNOG00000002970	Zswim7	chr10:49544792	OFC	2.7629	1.16467	1.59823	0.105168
ENSRNOG00000059394	5_8S_rRNA	chr14:45901247	LHb	2.43243	0.835124	1.59731	0.432548
ENSRNOG00000001450	Nsun5	chr12:24306640	NAcc	2.45347	0.857057	1.59641	0.071074
ENSRNOG00000028105	Hars1	chr18:30526813	IL	1.8744	0.278465	1.59594	0.018218
ENSRNOG00000024852	Tmx4	chr3:127185090	IL	3.18024	1.58462	1.59562	0.014427
ENSRNOG00000022054	Paqr7	chr5:153664642	NAcc	1.77941	0.183939	1.59547	0.16499
ENSRNOG00000018698	Wac	chr17:59960501	IL	3.01863	1.42434	1.59429	0.032398
ENSRNOG00000013993	AABR07007000.1	chr1:275128459	IL	2.11782	0.525539	1.59228	0.788878
ENSRNOG00000029535	Nrbp2	chr7:118142350	OFC	2.49142	0.899233	1.59218	0.065938
ENSRNOG00000015425	Ssx2ip	chr2:252879954	OFC	2.98715	1.39524	1.59191	-0.014818
ENSRNOG00000031579	LOC100363469	chr10:78223124	IL	1.97444	0.382878	1.59157	0.186867
ENSRNOG00000021009	Gapdhs	chr1:89230246	LHb	2.47276	0.882603	1.59015	0.502152
ENSRNOG00000019648	AABR07068316.1	chr9:97545498	PL	2.5397	0.950042	1.58965	0.107211
ENSRNOG00000005147	Ccdc157	chr14:84383506	OFC	2.67632	1.08682	1.5895	0.152155
ENSRNOG00000012472	Pyroxd1	chr4:176922780	LHb	2.34806	0.759898	1.58817	0.087985
ENSRNOG00000027694	AABR07050545.1	chr5:169971413	PL	2.19568	0.608106	1.58757	-2.80973
ENSRNOG00000001519	Dlx2	chr3:57714358	IL	1.90339	0.316349	1.58704	0.451921
ENSRNOG00000016987	Pstpip2	chr18:74528575	IL	1.82795	0.241328	1.58662	0.16359
ENSRNOG00000006824	Hdac11	chr4:122359309	NAcc	2.2209	0.636208	1.58469	0.0638
ENSRNOG00000047113	Spsb2	chr9:20009357	IL	2.34191	0.757958	1.58395	0.03053
ENSRNOG00000029071	Unc5c	chr2:247140252	PL	3.0495	1.46671	1.58279	-0.02976
ENSRNOG00000049975	Zfp46	chr5:154736871	OFC	2.46414	0.881372	1.58277	-0.010558
ENSRNOG00000028422	Rmnd5a	chr4:99832756	LHb	2.67782	1.09576	1.58206	-0.010911
ENSRNOG00000009343	Evpl	chr10:104375973	NAcc	2.61677	1.03514	1.58162	0.581611
ENSRNOG00000047061	Zfp773-ps1	chr1:69496593	IL	2.40702	0.825792	1.58123	0.104592
ENSRNOG00000058497	Fdxr	chr10:104426730	PL	3.1364	1.55855	1.57784	0.045029
ENSRNOG00000006060	Matn2	chr7:72930059	LHb	2.90826	1.33084	1.57742	-0.169973
ENSRNOG00000009867	Tgfb3	chr6:109777549	OFC	2.13612	0.55879	1.57733	0.105248
ENSRNOG00000001762	Pcyt1a	chr11:72278354	PL	2.19976	0.624097	1.57566	0.001535
ENSRNOG00000004050	Snrk	chr8:129939853	LHb	2.38939	0.813793	1.5756	0.272611
ENSRNOG00000031216	AABR07055776.1	chr7:10049974	NAcc	2.87962	1.30402	1.57559	0.88233
ENSRNOG00000005884	Emc7	chr3:104881147	IL	2.92684	1.35134	1.5755	0.009457
ENSRNOG00000000417	Numa1	chr1:166667839	OFC	2.80713	1.23242	1.57471	0.029337
ENSRNOG00000016303	Zfp236	chr18:79133487	OFC	2.32623	0.751713	1.57452	0.123273
ENSRNOG00000039567	Trmt10c	chr11:46298703	NAcc	1.93367	0.359438	1.57423	0.057026
ENSRNOG00000017795	Hspbp1	chr1:72382516	IL	2.83621	1.262	1.57421	0.038722
ENSRNOG00000026299	Mysm1	chr5:114212349	NAcc	1.80132	0.227251	1.57407	0.182567
ENSRNOG00000025142	Mex3b	chr1:145724770	LHb	1.85126	0.277843	1.57342	0.094278
ENSRNOG00000026493	Cdnf	chr17:78783142	LHb	2.69083	1.11742	1.57341	0.28383
ENSRNOG00000018159	Anxa4	chr4:117679170	NAcc	1.92892	0.355659	1.57326	-0.094092
ENSRNOG00000013059	Aste1	chr8:113668490	OFC	2.92002	1.34719	1.57283	0.073252
ENSRNOG00000002331	Aldh3a1	chr10:47598335	LHb	1.80052	0.22859	1.57193	5.32045
ENSRNOG00000007970	Plxnc1	chr7:36200330	LHb	3.15797	1.58653	1.57144	0.10615
ENSRNOG00000037483	Ep400	chr12:52095373	OFC	1.99234	0.425605	1.56674	0.040961
ENSRNOG00000054151	Pus10	chr14:107627679	NAcc	1.80691	0.240374	1.56654	-0.001624
ENSRNOG00000017744	Dram2	chr2:209271340	LHb	2.96414	1.39838	1.56575	-0.023529
ENSRNOG00000054142	Slc30a2	chr5:153555955	PL	2.5035	0.937813	1.56569	0.287684
ENSRNOG00000017354	Zyx	chr4:71740023	NAcc	3.08511	1.51978	1.56533	0.175262
ENSRNOG00000006965	Aff4	chr10:38094157	PL	1.99475	0.429482	1.56527	0.065769
ENSRNOG00000016031	Bicd2	chr17:14832308	IL	1.99923	0.436441	1.56279	-0.040058
ENSRNOG00000036816	Wls	chr2:266046667	OFC	2.79433	1.23161	1.56272	0.055094
ENSRNOG00000037203	Tgm7	chr3:113033285	LHb	1.88695	0.324653	1.5623	0.507493
ENSRNOG00000003385	Glrx2	chr13:61015425	LHb	2.91079	1.3488	1.562	0.101697
ENSRNOG00000011796	C1r	chr4:156762386	IL	2.47574	0.913822	1.56192	-0.316093
ENSRNOG00000057557	Prlr	chr2:60226369	OFC	2.83231	1.27089	1.56142	0.278505
ENSRNOG00000018425	Dym	chr18:70812962	PL	3.10188	1.54053	1.56134	0.036111
ENSRNOG00000030212	Cerkl	chr3:67338564	PL	1.74193	0.180815	1.56111	6.34884
ENSRNOG00000018427	Lhx3	chr3:3935857	OFC	2.09893	0.538856	1.56008	0.372568
ENSRNOG00000018052	Cnksr3	chr1:44870475	IL	2.52977	0.972716	1.55706	-0.264413
ENSRNOG00000004711	Mta1	chr6:137967495	PL	2.26266	0.707051	1.55561	-0.172246
ENSRNOG00000017481	Sucla2	chr15:55072699	LHb	2.78986	1.23452	1.55534	0.08664
ENSRNOG00000017510	Mfge8	chr1:141506113	IL	2.82145	1.26706	1.55438	0.096382
ENSRNOG00000009058	Spata21	chr5:159586908	PL	3.24276	1.68878	1.55398	0.55471
ENSRNOG00000013872	P2ry14	chr2:150278272	IL	2.56627	1.0131	1.55317	0.242005
ENSRNOG00000005016	Tmed4	chr14:86340155	LHb	2.64472	1.09179	1.55292	0.012066
ENSRNOG00000000850	Apom	chr20:5094888	NAcc	2.59813	1.04591	1.55222	-0.762935
ENSRNOG00000026616	Ndufb2	chr4:67744037	PL	2.70765	1.15552	1.55214	0.095929
ENSRNOG00000017606	P2rx1	chr10:58916608	LHb	2.83531	1.28394	1.55137	0.58215
ENSRNOG00000016957	Igfbp2	chr9:80946570	NAcc	2.48628	0.935089	1.55119	6.09371
ENSRNOG00000004712	Angptl1	chr13:73956483	OFC	2.73757	1.18664	1.55093	-0.122384
ENSRNOG00000004549	Dhx40	chr10:74247473	LHb	2.49713	0.947114	1.55002	0.033301
ENSRNOG00000008422	Lpo	chr10:74165101	LHb	1.92781	0.378659	1.54915	4.78934
ENSRNOG00000000658	Acacb	chr12:48645667	OFC	2.13646	0.589488	1.54698	0.340794
ENSRNOG00000000418	Zbtb12	chr20:5439920	OFC	2.09261	0.546277	1.54634	0.502353
ENSRNOG00000050846	Timm10b	chr1:169997120	OFC	1.79626	0.250845	1.54542	0.11397
ENSRNOG00000005334	Acvr2a	chr3:33778191	LHb	2.01963	0.474849	1.54478	0.007254
ENSRNOG00000004667	Gen1	chr6:36258062	LHb	1.84752	0.304179	1.54334	0.599734
ENSRNOG00000008707	Epx	chr10:75305100	NAcc	3.09116	1.54947	1.54169	1.43087
ENSRNOG00000062220	Cenpp	chr17:14728347	NAcc	2.06378	0.522925	1.54085	0.500115
ENSRNOG00000011071	Nt5e	chr8:95412646	NAcc	2.03513	0.49476	1.54037	0.10216
ENSRNOG00000019294	Stk16	chr9:83333855	LHb	1.87225	0.332443	1.53981	-0.039526
ENSRNOG00000046744	Ankrd29	chr18:2702398	NAcc	2.68391	1.14443	1.53948	0.090601
ENSRNOG00000004839	B4galnt1	chr7:70171093	OFC	2.61345	1.07432	1.53913	0.143614
ENSRNOG00000039001	Agrp	chr19:37630596	PL	2.81531	1.2765	1.53881	0.010013
ENSRNOG00000011391	Rbsn	chr4:124707408	PL	3.06473	1.52689	1.53784	0.140749
ENSRNOG00000057017	AABR07030563.1	chr10:92247193	OFC	2.43268	0.896018	1.53666	5.64302
ENSRNOG00000002052	Ccdc80	chr11:60778394	LHb	2.91968	1.38639	1.53329	-0.045155
ENSRNOG00000017448	Exoc3l2	chr1:79593734	OFC	2.2971	0.765827	1.53128	0.036113
ENSRNOG00000054334	Abhd10	chr11:60382006	OFC	2.85202	1.32101	1.53101	0.314023
ENSRNOG00000046196	Icos	chr9:67779521	LHb	2.24896	0.717963	1.53099	-0.377351
ENSRNOG00000011194	Tpp2	chr9:50130396	PL	2.17541	0.64475	1.53066	-0.020066
ENSRNOG00000015894	Dock8	chr1:242986001	LHb	2.14623	0.616901	1.52933	0.234616
ENSRNOG00000011715	AABR07053669.1	chr3:118880578	IL	2.21583	0.687552	1.52827	0.949174
ENSRNOG00000059487	AABR07045405.1	chr20:46081692	NAcc	2.09506	0.568263	1.5268	0.445466
ENSRNOG00000014007	Gfod1	chr17:24409762	OFC	2.9703	1.44474	1.52557	0.137747
ENSRNOG00000060475	AABR07001555.1	chr1:51853834	PL	3.14176	1.61654	1.52522	0.37293
ENSRNOG00000034254	Actb	chr12:13555196	NAcc	2.58736	1.06265	1.52471	0.078476
ENSRNOG00000023079	Nras	chr2:206099924	IL	2.13858	0.613938	1.52464	-0.119966
ENSRNOG00000060460	Clec1a	chr4:163474077	LHb	2.67049	1.14664	1.52385	0.106862
ENSRNOG00000022099	Trim72	chr1:199498221	IL	1.97221	0.450496	1.52172	0.356972
ENSRNOG00000010154	Zc3hc1	chr4:56759554	IL	1.72378	0.202893	1.52089	0.018208
ENSRNOG00000024501	Rgs3	chr5:79071924	LHb	1.86074	0.340344	1.52039	0.005889
ENSRNOG00000003213	Helz	chr10:96044804	NAcc	2.26874	0.748425	1.52031	0.067717
ENSRNOG00000013474	Casz1	chr5:166408791	LHb	2.22148	0.702285	1.51919	-0.265479
ENSRNOG00000016339	Uox	chr2:252132183	OFC	1.96289	0.445269	1.51762	0.299029
ENSRNOG00000050780	Fpgs	chr3:12286507	NAcc	1.90456	0.387265	1.51729	0.014648
ENSRNOG00000032885	LOC100363502	chr18:62095341	PL	1.89583	0.379331	1.5165	0.040616
ENSRNOG00000013946	Rnf149	chr9:45979989	OFC	3.10466	1.58909	1.51557	0.060591
ENSRNOG00000022635	Dlg2	chr1:157197874	LHb	1.87472	0.36232	1.5124	0.119623
ENSRNOG00000020309	Gfra3	chr18:26756959	NAcc	2.01552	0.504679	1.51085	6.06386
ENSRNOG00000031544	Larp1	chr10:42830562	OFC	3.1961	1.686	1.5101	0.031103
ENSRNOG00000047257	Tmem185b	chr13:34906751	IL	2.28934	0.779304	1.51004	-0.114803
ENSRNOG00000019377	Amh	chr7:12055804	PL	2.03293	0.522973	1.50996	0.346347
ENSRNOG00000008529	Foxs1	chr3:148680007	PL	1.96142	0.451703	1.50971	-0.106504
ENSRNOG00000016103	Nkd2	chr1:32757908	LHb	2.16205	0.653117	1.50893	0.091441
ENSRNOG00000007975	Ncoa2	chr5:6237182	LHb	2.35965	0.851987	1.50767	0.146221
ENSRNOG00000037437	Golga3	chr12:51677252	PL	3.0719	1.56536	1.50654	0.045443
ENSRNOG00000003864	Gipc1	chr19:24761497	NAcc	2.26113	0.757359	1.50378	0.0051
ENSRNOG00000014155	Spart	chr2:145443226	LHb	1.85256	0.349171	1.50339	0.058182
ENSRNOG00000036675	Btbd16	chr1:201272769	PL	1.70285	0.200091	1.50276	-5.0051
ENSRNOG00000017100	Yme1l1	chr17:90027073	OFC	1.86177	0.359512	1.50226	-5.41295
ENSRNOG00000056620	AABR07006263.1	chr1:227501447	PL	2.18736	0.685313	1.50204	-0.234687
ENSRNOG00000007831	Ufl1	chr5:40450773	NAcc	2.28499	0.782995	1.502	0.000509
ENSRNOG00000017707	Abi2	chr9:66840171	OFC	2.53438	1.0334	1.50099	0.009301
ENSRNOG00000020689	Cpeb3	chr1:256720302	LHb	2.12778	0.627204	1.50057	-0.007065
ENSRNOG00000043037	Zfp770	chr3:104846514	OFC	2.05046	0.549937	1.50052	-0.018777
ENSRNOG00000030698	Cyp26c1	chr1:255678567	OFC	1.98864	0.491139	1.49751	0.762641
ENSRNOG00000009892	Adamts15	chr8:31245388	LHb	2.92217	1.42557	1.4966	0.05033
ENSRNOG00000002339	Mark1	chr13:102619950	OFC	2.21566	0.71944	1.49622	0.071582
ENSRNOG00000023496	Fam189a1	chr1:125232445	NAcc	1.99961	0.503451	1.49616	0.001156
ENSRNOG00000015368	Pdilt	chr1:189006824	IL	3.02896	1.53305	1.49591	0.45146
ENSRNOG00000059572	Tsen34l1	chr1:63759932	OFC	1.86834	0.374085	1.49426	0.015544
ENSRNOG00000058933	AABR07062112.1	chr4:160732528	OFC	1.84449	0.35056	1.49393	0.705813
ENSRNOG00000009144	Lad1	chr13:52593764	PL	2.46703	0.973818	1.49321	0.15087
ENSRNOG00000002730	Rgs5	chr13:88290566	IL	1.77315	0.279944	1.49321	0.011409
ENSRNOG00000039562	AABR07033987.1	chr11:46437124	IL	2.37655	0.886474	1.49007	0.514537
ENSRNOG00000013751	Plpbp	chr16:69550315	OFC	1.69635	0.207304	1.48905	0.196605
ENSRNOG00000011144	Rho	chr4:148695764	IL	2.54955	1.062	1.48756	-4.63551
ENSRNOG00000054302	AABR07050423.1	chr5:165043059	NAcc	1.99325	0.507231	1.48602	2.3883
ENSRNOG00000000528	Fgd2	chr20:6772991	NAcc	1.99541	0.509623	1.48579	0.123224
ENSRNOG00000042903	Cox7a2l2	chr8:87267278	PL	3.04059	1.55513	1.48547	0.022016
ENSRNOG00000023077	Cpne9	chr4:145173700	OFC	2.59146	1.10714	1.48432	0.186625
ENSRNOG00000008798	Pipox	chr10:64079426	IL	2.42489	0.940751	1.48414	-0.118873
ENSRNOG00000013679	Sema4d	chr17:13064999	LHb	2.18337	0.699848	1.48352	0.051643
ENSRNOG00000061466	AABR07009031.2	chr2:84124347	PL	2.37382	0.891611	1.48221	0.289002
ENSRNOG00000011705	Stmn2	chr2:96245371	LHb	3.02718	1.54679	1.48039	0.012495
ENSRNOG00000033663	P4ha2	chr10:39714775	LHb	2.17793	0.697799	1.48013	0.155071
ENSRNOG00000038835	Cd86	chr11:67414137	LHb	2.53372	1.05428	1.47944	0.110509
ENSRNOG00000008595	Ttc12	chr8:54638027	LHb	2.21046	0.73127	1.47919	-0.021697
ENSRNOG00000017434	Mgat3	chr7:121786681	IL	2.93813	1.45912	1.47901	0.025684
ENSRNOG00000056134	AABR07033757.1	chr11:38073206	PL	2.67789	1.19898	1.47891	-5.77504
ENSRNOG00000009348	Nos3	chr4:6657492	OFC	2.8346	1.35665	1.47795	-0.048381
ENSRNOG00000055673	Gpr52	chr13:77721910	OFC	3.12172	1.64527	1.47645	0.211924
ENSRNOG00000018651	Agtpbp1	chr17:4532665	OFC	2.07008	0.59377	1.47631	0.028901
ENSRNOG00000029078	Hmgn5b	chr1:125024161	LHb	2.4126	0.936862	1.47573	-0.093201
ENSRNOG00000036852	Pcbp2	chr7:143503335	IL	1.97414	0.498971	1.47517	0.053175
ENSRNOG00000050703	Fam115c	chr4:71925675	LHb	2.21112	0.737359	1.47376	1.12137
ENSRNOG00000013491	Setx	chr3:7578205	PL	2.38107	0.907448	1.47362	0.030697
ENSRNOG00000007441	Klhl32	chr5:39553040	OFC	2.7591	1.28614	1.47296	0.647472
ENSRNOG00000012664	Polr1e	chr5:61284641	OFC	2.49709	1.02417	1.47293	0.118007
ENSRNOG00000001103	AABR07035437.1	chr12:14588293	OFC	2.75022	1.27743	1.47279	-0.379942
ENSRNOG00000008689	Cbx1	chr10:85094835	NAcc	2.93922	1.46726	1.47197	0.011076
ENSRNOG00000008994	Arpc4	chr4:145348527	OFC	2.36018	0.888391	1.47179	0.056551
ENSRNOG00000026319	Akap9	chr4:26902464	PL	1.73439	0.265315	1.46907	-0.000874
ENSRNOG00000001770	Ehhadh	chr11:83349046	IL	2.86086	1.39291	1.46794	0.022969
ENSRNOG00000009166	Ddx24	chr6:126327118	NAcc	2.48914	1.02181	1.46733	0.20597
ENSRNOG00000024278	Rbm42	chr1:89111316	OFC	1.93708	0.469818	1.46726	0.040167
ENSRNOG00000016695	Mmp2	chr19:15484641	PL	2.5668	1.10004	1.46676	0.014334
ENSRNOG00000001815	Eif4a2	chr11:82184592	PL	2.37163	0.90695	1.46468	0.009304
ENSRNOG00000002753	Adam11	chr10:91716187	LHb	2.57529	1.11103	1.46426	0.051048
ENSRNOG00000013533	Acin1	chr15:33007585	LHb	3.03648	1.57274	1.46374	0.027816
ENSRNOG00000005568	AABR07064804.1	chr6:94989430	LHb	2.41788	0.95463	1.46325	0.11563
ENSRNOG00000054603	Pacsin1	chr20:7216079	IL	2.7396	1.27744	1.46215	0.072679
ENSRNOG00000021704	Atp8b5p	chr5:57910487	IL	2.83042	1.36876	1.46166	0.552996
ENSRNOG00000008674	Prdm11	chr3:82281030	OFC	2.27199	0.810333	1.46166	0.015945
ENSRNOG00000050424	Nme4	chr10:14840888	PL	2.57101	1.10937	1.46164	0.053274
ENSRNOG00000009369	Tor4a	chr3:2417806	NAcc	2.20882	0.747227	1.46159	0.25357
ENSRNOG00000046338	LOC100909824	chr1:85401706	IL	1.72616	0.265435	1.46072	0.230622
ENSRNOG00000019472	Ackr2	chr8:131043778	OFC	1.76739	0.307184	1.46021	-1.1349
ENSRNOG00000002149	Nkx6-1	chr14:10378754	PL	2.4404	0.980282	1.46011	0.44743
ENSRNOG00000005610	Yipf4	chr6:21865154	PL	2.40128	0.94157	1.45971	0.088467
ENSRNOG00000012892	Abca4	chr2:224815567	OFC	1.98433	0.525319	1.45901	0.237557
ENSRNOG00000005450	Lsm11	chr10:31513099	PL	2.691	1.23298	1.45802	0.074507
ENSRNOG00000024194	Rsf1	chr1:161682950	IL	1.85382	0.397886	1.45593	0.048418
ENSRNOG00000001090	Stard13	chr12:1728791	NAcc	2.18764	0.732474	1.45517	0.02727
ENSRNOG00000018480	Capn9	chr19:57113272	PL	1.86869	0.414645	1.45404	5.67586
ENSRNOG00000001531	Chac2	chr14:115277219	LHb	2.4441	0.990643	1.45346	0.116668
ENSRNOG00000003769	Tmem163	chr13:43364579	IL	2.69027	1.23757	1.4527	-0.171949
ENSRNOG00000000142	Plxdc2	chr17:83439494	LHb	3.09885	1.64698	1.45187	-0.028965
ENSRNOG00000046468	Ptgfr	chr2:257187542	OFC	1.88526	0.433606	1.45165	1.03866
ENSRNOG00000001611	Rpl24	chr11:46298098	IL	2.05328	0.602672	1.45061	0.008854
ENSRNOG00000002571	Tekt5	chr10:5546322	PL	2.14522	0.695019	1.4502	0.607558
ENSRNOG00000015288	Dip2c	chr17:63710241	NAcc	2.21437	0.765151	1.44922	0.002984
ENSRNOG00000008209	St3gal1	chr7:107773873	LHb	2.94138	1.4923	1.44908	0.015916
ENSRNOG00000047356	LOC100909750	chr3:10315485	PL	2.26852	0.820236	1.44828	0.07139
ENSRNOG00000017093	Pxdc1	chr17:31544602	LHb	2.50644	1.0593	1.44714	0.060489
ENSRNOG00000029235	Sfmbt2	chr17:72465429	IL	1.99467	0.547801	1.44687	0.116475
ENSRNOG00000010379	Celf1	chr3:80325167	OFC	2.08616	0.640825	1.44533	0.005655
ENSRNOG00000037768	Rab43	chr4:119132185	PL	2.60715	1.16266	1.44449	0.286576
ENSRNOG00000011932	Snrpa1	chr1:127125575	PL	2.71035	1.26627	1.44408	0.039967
ENSRNOG00000014092	Paip2b	chr4:115353085	IL	2.89852	1.45979	1.43873	0.135074
ENSRNOG00000054769	U2	chr10:89651591	PL	2.38558	0.947145	1.43844	0.710639
ENSRNOG00000022636	Alpk1	chr2:232074274	NAcc	2.12459	0.687118	1.43747	0.076966
ENSRNOG00000005990	Wdsub1	chr3:45877175	LHb	3.01023	1.57325	1.43698	0.071823
ENSRNOG00000003524	Lrrc59	chr10:82734936	PL	2.60516	1.16846	1.4367	-0.365321
ENSRNOG00000015346	Obsl1	chr9:82182470	LHb	2.03627	0.599882	1.43638	-0.064308
ENSRNOG00000033030	AABR07072440.1	chr15:18680478	NAcc	1.93608	0.499838	1.43624	0.482762
ENSRNOG00000002314	LOC103689943	chr10:844370	OFC	2.13309	0.69807	1.43502	0.41885
ENSRNOG00000042653	Ndufaf8	chr10:109132619	IL	2.21353	0.77904	1.43449	0.138353
ENSRNOG00000048978	Nphp3	chr8:113211760	LHb	2.60084	1.16708	1.43375	-0.100114
ENSRNOG00000053240	Soga1	chr3:152496200	IL	1.80167	0.368444	1.43322	-0.1113
ENSRNOG00000012271	Cnot1	chr19:9976203	OFC	2.49189	1.05947	1.43243	0.096056
ENSRNOG00000016507	LOC687679	chr4:117175849	IL	1.87231	0.439897	1.43242	2.51266
ENSRNOG00000055257	Selenof	chr2:250518569	LHb	1.84256	0.412205	1.43035	0.005525
ENSRNOG00000008806	Clip4	chr6:22476530	PL	2.26941	0.839318	1.43009	-0.053165
ENSRNOG00000048322	LOC100911492	chr15:25911353	NAcc	2.91918	1.48991	1.42927	1.29624
ENSRNOG00000005614	Txn2	chr7:119094758	LHb	2.32504	0.896514	1.42853	0.005901
ENSRNOG00000048998	Olr855	chr5:137598692	NAcc	2.95918	1.53263	1.42655	0.66537
ENSRNOG00000017550	Fbln7	chr3:122147414	PL	2.76619	1.34	1.42619	0.265693
ENSRNOG00000026866	Syn3	chr7:24321015	IL	1.86223	0.437003	1.42522	0.039152
ENSRNOG00000061379	C7	chr2:55159941	PL	1.78741	0.362813	1.4246	0.245294
ENSRNOG00000009857	Ftsj3	chr10:93580868	PL	2.85209	1.42893	1.42316	0.128014
ENSRNOG00000002004	Prdm8	chr14:12081489	PL	2.776	1.35427	1.42172	-1.05849
ENSRNOG00000000922	Sumf2	chr12:30941235	NAcc	1.94269	0.521256	1.42144	-0.12305
ENSRNOG00000049766	Sctr	chr13:36719487	PL	1.97145	0.550027	1.42143	0.319243
ENSRNOG00000036888	LOC691189	chr10:86075585	NAcc	2.0452	0.624075	1.42113	1.78319
ENSRNOG00000059997	Brip1	chr10:73303959	IL	2.50897	1.08925	1.41972	0.176081
ENSRNOG00000025768	Clk1	chr9:66139964	NAcc	2.86417	1.44449	1.41968	-0.265286
ENSRNOG00000013416	Arid3c	chr5:59017375	IL	2.15638	0.736771	1.41961	-0.291
ENSRNOG00000017777	Ahcy	chr3:150253150	LHb	2.67391	1.25456	1.41934	0.041215
ENSRNOG00000002129	Lrrc8b	chr14:5770100	NAcc	2.38873	0.969453	1.41928	0.060917
ENSRNOG00000058457	Chtopl1	chr4:163538012	PL	1.76069	0.341688	1.419	0.094792
ENSRNOG00000014117	Hmox1	chr19:14288670	OFC	2.43252	1.01355	1.41897	0.019453
ENSRNOG00000055229	LOC108348118	chr1:67853602	PL	1.90403	0.486106	1.41792	0.524911
ENSRNOG00000011016	Slc7a2	chr16:54136561	OFC	2.79049	1.37268	1.41781	-1.01988
ENSRNOG00000012175	Nfatc2	chr3:164553975	IL	2.48094	1.06377	1.41717	0.314199
ENSRNOG00000011471	Fgf9	chr15:38710204	OFC	2.04684	0.629961	1.41688	0.130284
ENSRNOG00000000036	Klhdc8a	chr13:49124102	LHb	2.51744	1.10089	1.41655	0.006535
ENSRNOG00000018092	Cd83	chr17:24313781	PL	3.11268	1.69637	1.41632	0.069498
ENSRNOG00000018087	Vim	chr17:81406894	NAcc	2.39469	0.97872	1.41597	0.20053
ENSRNOG00000015989	Mrpl32	chr17:53433368	NAcc	2.05865	0.643116	1.41553	0.324404
ENSRNOG00000057451	Itga5	chr7:144763164	PL	2.02164	0.606295	1.41535	0.511823
ENSRNOG00000056186	Otx2	chr15:25924062	NAcc	3.17353	1.7582	1.41533	1.29624
ENSRNOG00000005984	Etv6	chr4:167918334	PL	3.02005	1.60521	1.41484	0.067309
ENSRNOG00000014427	Chrnb4	chr8:58969913	LHb	2.8258	1.4127	1.4131	-0.444524
ENSRNOG00000013837	Tp53bp1	chr3:113318602	IL	2.53222	1.11931	1.41291	0.060728
ENSRNOG00000047724	AABR07004507.1	chr1:146655635	NAcc	1.78289	0.370562	1.41232	0.155861
ENSRNOG00000020539	Muc1	chr2:188544022	PL	3.03242	1.62058	1.41185	0.245359
ENSRNOG00000019368	Scnn1a	chr4:157986677	NAcc	2.39545	0.984431	1.41102	-5.05528
ENSRNOG00000003117	Psmd12	chr10:95597263	LHb	2.80176	1.39105	1.41072	0.110454
ENSRNOG00000014721	Ahrr	chr1:31579632	PL	2.12531	0.714816	1.41049	6.36984
ENSRNOG00000010291	Slc46a1	chr10:66230824	PL	1.96076	0.550571	1.41019	-0.035577
ENSRNOG00000050200	Kdm3b	chr18:27339406	LHb	1.80462	0.395915	1.40871	0.024653
ENSRNOG00000014785	Ykt6	chr14:85216174	OFC	2.07016	0.663178	1.40698	0.019223
ENSRNOG00000033654	LOC501038	chr8:102745543	OFC	2.78	1.37312	1.40688	-0.06418
ENSRNOG00000003855	Dnaja3	chr10:10773704	PL	2.33288	0.926289	1.40659	-0.010886
ENSRNOG00000009871	Piwil2	chr15:52213723	LHb	1.7889	0.38251	1.40639	0.020211
ENSRNOG00000001410	Gigyf1	chr12:22379511	PL	2.61666	1.2109	1.40576	0.262024
ENSRNOG00000002691	Shcbp1l	chr13:70195243	OFC	2.26084	0.855205	1.40564	0.063418
ENSRNOG00000036676	Csnk1d	chr10:110252814	PL	3.03772	1.63269	1.40503	0.004766
ENSRNOG00000039807	Fam193b	chr17:8859904	IL	2.08967	0.684931	1.40474	0.150812
ENSRNOG00000054902	Trpc1	chr8:104231599	LHb	1.90605	0.501505	1.40454	0.337534
ENSRNOG00000047374	Gnas	chr3:173175508	NAcc	1.89763	0.493389	1.40424	0.069404
ENSRNOG00000015488	Tead1	chr1:178492472	PL	2.1532	0.749473	1.40373	-0.075149
ENSRNOG00000037217	Nudt17	chr2:199141094	LHb	2.10905	0.70549	1.40356	0.385747
ENSRNOG00000038366	Larp1b	chr2:127007710	LHb	2.02242	0.619431	1.40299	-0.014578
ENSRNOG00000016196	Dlgap1	chr9:118778735	PL	2.4042	1.00135	1.40286	-0.040766
ENSRNOG00000028640	Siva1	chr6:137798395	LHb	2.77077	1.36803	1.40274	0.019743
ENSRNOG00000008106	Shmt2	chr7:71137071	IL	2.93313	1.53077	1.40236	0.278489
ENSRNOG00000018132	Hmgxb3	chr18:56605631	OFC	3.17129	1.76972	1.40156	-0.011184
ENSRNOG00000004626	Slc34a2	chr14:60874026	IL	1.94923	0.547778	1.40145	2.03984
ENSRNOG00000014508	Mgll	chr4:120370342	NAcc	2.67467	1.27531	1.39936	0.019534
ENSRNOG00000037238	Mrm3	chr10:64155673	PL	2.96728	1.56863	1.39865	0.106481
ENSRNOG00000008609	Capn3	chr3:113038127	NAcc	2.71858	1.32013	1.39845	6.22921
ENSRNOG00000010595	Rbm45	chr3:63407154	OFC	2.48512	1.08761	1.39751	0.077762
ENSRNOG00000019935	Armc5	chr1:199793418	LHb	2.33001	0.932832	1.39718	-0.03983
ENSRNOG00000055446	Amfr	chr19:12092945	OFC	1.98404	0.58699	1.39705	0.088814
ENSRNOG00000057245	Rbbp8nl	chr3:175585220	NAcc	2.02908	0.632197	1.39688	-0.550518
ENSRNOG00000013479	Stard7	chr3:119447674	LHb	2.20439	0.808722	1.39566	0.024316
ENSRNOG00000018927	Sprn	chr1:212127680	LHb	1.9531	0.558025	1.39508	0.306788
ENSRNOG00000002305	Slc15a2	chr11:66782886	OFC	1.8313	0.436437	1.39486	0.180947
ENSRNOG00000042855	Ahdc1	chr5:150238759	OFC	2.05367	0.660521	1.39315	0.292146
ENSRNOG00000001959	Mx1	chr11:37331827	PL	1.72078	0.327726	1.39305	-1.14561
ENSRNOG00000002055	Noa1	chr14:33777390	PL	1.95059	0.558077	1.39251	0.040064
ENSRNOG00000031398	Mab21l2	chr2:186301554	PL	2.50968	1.11858	1.3911	0.200589
ENSRNOG00000017933	Ccdc3	chr17:77904695	IL	1.78036	0.389526	1.39083	5.43631
ENSRNOG00000043061	Siah3	chr15:57458302	LHb	1.85332	0.464264	1.38906	0.025778
ENSRNOG00000021573	Dpy19l3	chr1:91865238	OFC	1.76134	0.372291	1.38905	0.060672
ENSRNOG00000011059	Ttbk2	chr3:112177669	LHb	2.06395	0.67681	1.38715	-0.160735
ENSRNOG00000018421	Aen	chr1:139692952	OFC	2.19737	0.810451	1.38692	0.012666
ENSRNOG00000003367	Tmem220	chr10:54215984	NAcc	1.95946	0.572629	1.38683	0.181469
ENSRNOG00000026236	Morc3	chr11:33202365	NAcc	2.66905	1.2824	1.38664	0.032826
ENSRNOG00000056756	Actn1	chr6:103390055	NAcc	2.67335	1.28735	1.386	-0.019517
ENSRNOG00000005043	Cpeb2	chr14:72517970	NAcc	2.10441	0.718526	1.38588	0.106758
ENSRNOG00000005935	A3galt2	chr5:146913543	IL	2.28772	0.902371	1.38535	0.532424
ENSRNOG00000048250	Tmem159	chr1:189908003	NAcc	2.80638	1.42178	1.3846	0.084496
ENSRNOG00000028248	Lca5l	chr11:36224430	NAcc	1.88821	0.504102	1.38411	0.167219
ENSRNOG00000015642	Pabpc4	chr5:141961622	IL	1.73784	0.354379	1.38346	0.000314
ENSRNOG00000004904	Pa2g4	chr7:2172561	LHb	1.97436	0.591441	1.38292	0.228889
ENSRNOG00000000157	Atg12	chr18:40129339	LHb	1.89445	0.511666	1.38278	0.067277
ENSRNOG00000006975	Wasl	chr4:51694819	OFC	2.07442	0.691929	1.38249	0.025568
ENSRNOG00000054052	Ppp4r4	chr6:127558161	NAcc	2.34345	0.962112	1.38134	0.014131
ENSRNOG00000000664	Tpst2	chr12:50230597	NAcc	2.08815	0.707551	1.3806	0.095145
ENSRNOG00000038459	Ulk3	chr8:62597866	NAcc	1.92211	0.543135	1.37898	-0.005673
ENSRNOG00000027191	Birc6	chr6:22223692	LHb	2.58509	1.20665	1.37845	0.094078
ENSRNOG00000019490	Slc20a2	chr16:74566679	OFC	2.58488	1.2066	1.37828	-0.192098
ENSRNOG00000019741	Isyna1	chr16:19661967	OFC	2.12059	0.74259	1.378	0.324544
ENSRNOG00000020773	Map3k11	chr1:221723747	IL	2.11311	0.736731	1.37637	0.086756
ENSRNOG00000002271	Slain2	chr14:37168269	PL	2.31078	0.935041	1.37574	0.005237
ENSRNOG00000011683	Fes	chr1:142312320	LHb	3.00679	1.63148	1.3753	-0.006837
ENSRNOG00000013360	Prkcsh	chr8:22149250	PL	1.85454	0.479269	1.37527	0.100031
ENSRNOG00000017647	Zc3h8	chr3:121092081	PL	3.06829	1.69408	1.37421	-0.096464
ENSRNOG00000018371	Tubb6	chr18:63050543	LHb	1.86388	0.489943	1.37394	-0.642208
ENSRNOG00000021222	Vps16	chr3:122552701	IL	1.7045	0.330709	1.3738	-0.128449
ENSRNOG00000007237	Id2	chr6:44679448	PL	2.41172	1.03987	1.37185	0.038726
ENSRNOG00000036576	Zdhhc6	chr1:277050406	LHb	2.62234	1.25101	1.37133	-0.018776
ENSRNOG00000011815	Sgk1	chr1:24447077	PL	1.84119	0.470008	1.37119	-0.395224
ENSRNOG00000005276	Csnk2a1	chr3:147948301	IL	2.47025	1.09989	1.37036	-0.013018
ENSRNOG00000007120	Mtmr3	chr14:85208363	IL	1.97066	0.600359	1.3703	0.005752
ENSRNOG00000017539	Mmp9	chr3:161293743	OFC	2.57601	1.20601	1.37	0.167912
ENSRNOG00000015222	Tent5c	chr2:202010589	IL	2.11562	0.746287	1.36933	0.036701
ENSRNOG00000019851	Cox6a2	chr1:199868701	PL	1.73209	0.367436	1.36465	0.041014
ENSRNOG00000038183	Heatr4	chr6:108363883	PL	1.85265	0.488325	1.36432	-0.302541
ENSRNOG00000018528	Nrl	chr15:33304848	IL	1.91587	0.551553	1.36432	0.359057
ENSRNOG00000017930	Lpcat1	chr1:32755943	NAcc	2.02033	0.656729	1.3636	0.044151
ENSRNOG00000028658	Olig2	chr11:32063282	PL	2.70262	1.33978	1.36285	-0.023454
ENSRNOG00000012503	Dnajc16	chr5:160279985	IL	2.19747	0.834773	1.36269	0.143727
ENSRNOG00000010917	Bmp5	chr8:83242432	NAcc	2.1983	0.836141	1.36216	1.43434
ENSRNOG00000000839	Nfkbil1	chr20:4986120	LHb	2.06059	0.698477	1.36211	-0.237595
ENSRNOG00000056249	LOC108348568	chr17:53247424	NAcc	1.864	0.502399	1.3616	0.321409
ENSRNOG00000018845	Snapc4	chr3:3915771	IL	1.81329	0.453292	1.36	0.083507
ENSRNOG00000059073	Slamf1	chr13:89975414	PL	3.09135	1.73136	1.35999	1.40481
ENSRNOG00000015796	Msh2	chr6:10380107	LHb	2.40907	1.04969	1.35938	0.080159
ENSRNOG00000056327	AABR07002010.1	chr1:65639730	IL	1.7826	0.424011	1.35859	0.774833
ENSRNOG00000001187	Oasl	chr12:47688600	NAcc	2.75787	1.39951	1.35837	-0.21794
ENSRNOG00000003895	Rgs1	chr13:61988702	IL	2.04777	0.692072	1.3557	0.167216
ENSRNOG00000002553	Smim14	chr14:43705549	OFC	1.72471	0.369486	1.35523	0.017058
ENSRNOG00000021581	Rapgef2	chr2:178613420	OFC	1.79777	0.443077	1.35469	0.061412
ENSRNOG00000003266	LOC100361655	chr10:91682864	NAcc	3.02316	1.66883	1.35432	0.503848
ENSRNOG00000028879	Slc4a8	chr7:142242040	NAcc	1.90051	0.54624	1.35427	0.248764
ENSRNOG00000015155	Tnnc2	chr3:160940739	NAcc	2.52619	1.17196	1.35423	0.20341
ENSRNOG00000001710	Abcf3	chr11:84997950	LHb	2.40217	1.04828	1.3539	0.027938
ENSRNOG00000005291	Slc38a1	chr7:137893013	NAcc	1.89702	0.543986	1.35304	0.080051
ENSRNOG00000022769	Sp100	chr9:92899123	OFC	2.76156	1.40879	1.35278	0.954038
ENSRNOG00000021102	Scn1b	chr1:88993224	OFC	1.81076	0.458023	1.35274	-0.001226
ENSRNOG00000010104	Pofut1	chr3:148561389	LHb	2.43436	1.0819	1.35246	-0.035982
ENSRNOG00000055222	AC094212.1	chr8:26646318	OFC	2.31553	0.964915	1.35062	0.981023
ENSRNOG00000029912	Septin5	chr11:86406208	LHb	2.46902	1.11877	1.35025	-0.019723
ENSRNOG00000009243	Oaf	chr8:46892587	NAcc	2.26234	0.912343	1.35	0.167308
ENSRNOG00000025946	Igf2bp2	chr11:82435607	NAcc	1.77738	0.427558	1.34982	0.061969
ENSRNOG00000042502	Smim17	chr1:70304492	OFC	2.5177	1.16955	1.34816	0.214752
ENSRNOG00000005857	Lrrc3b	chr15:11275836	PL	2.52656	1.17976	1.3468	0.008675
ENSRNOG00000021712	Rcbtb1	chr15:40505478	LHb	1.78475	0.438487	1.34626	-0.172453
ENSRNOG00000007706	Prkaa2	chr5:125471812	NAcc	1.96846	0.622364	1.3461	0.087192
ENSRNOG00000058472	AABR07049292.1	chr5:113688888	LHb	2.17136	0.826371	1.34499	0.945079
ENSRNOG00000023258	Nfkb1	chr2:240674523	LHb	2.04555	0.701654	1.3439	-0.042232
ENSRNOG00000006483	Heatr5a	chr6:73599433	LHb	2.26243	0.918545	1.34389	-0.004605
ENSRNOG00000007018	Mapkbp1	chr3:111325303	NAcc	2.68976	1.34604	1.34373	0.053398
ENSRNOG00000012690	Nipa2	chr1:114668787	OFC	2.40508	1.06274	1.34234	0.018404
ENSRNOG00000047611	Top1	chr3:156140411	LHb	1.81457	0.472406	1.34217	0.019606
ENSRNOG00000015196	LOC102547897	chr17:78719426	OFC	2.0505	0.709347	1.34116	0.537192
ENSRNOG00000019689	Vwf	chr4:157120498	IL	2.04989	0.708736	1.34115	-0.038449
ENSRNOG00000025423	Map3k13	chr11:83267119	NAcc	2.1179	0.777523	1.34038	0.107044
ENSRNOG00000002394	Tpr	chr13:67216693	IL	2.39771	1.05746	1.34026	0.006822
ENSRNOG00000004679	Fign	chr3:51037799	OFC	2.39222	1.05207	1.34015	-0.361358
ENSRNOG00000027376	Il17rc	chr4:145449731	LHb	2.23902	0.898903	1.34012	0.064797
ENSRNOG00000004560	Cacna1b	chr3:2873635	LHb	2.27395	0.933853	1.34009	-0.050303
ENSRNOG00000002764	Mettl16	chr10:62235933	IL	2.10894	0.770431	1.33851	0.038863
ENSRNOG00000019807	Sufu	chr1:266436156	PL	2.6601	1.32199	1.33811	0.031257
ENSRNOG00000022565	Lrrc25	chr16:21164741	PL	1.94609	0.608003	1.33809	0.372959
ENSRNOG00000039559	Fam219a	chr5:58071716	IL	2.30364	0.966359	1.33729	-0.034444
ENSRNOG00000045686	Nfs1	chr3:152359683	PL	2.00928	0.673502	1.33578	-0.101677
ENSRNOG00000015777	Mex3c	chr18:70111960	NAcc	1.92447	0.589472	1.335	0.254794
ENSRNOG00000031406	Hps3	chr2:104923954	OFC	2.17668	0.842006	1.33467	0.042561
ENSRNOG00000001317	Zfp68	chr12:17765897	OFC	1.71898	0.384631	1.33435	0.137819
ENSRNOG00000057939	AABR07019253.1	chr15:96572667	OFC	2.88684	1.55253	1.33431	0.493599
ENSRNOG00000058752	Popdc2	chr11:65223970	IL	1.8939	0.560197	1.3337	-0.128682
ENSRNOG00000029698	Pim3	chr7:130160406	LHb	2.13767	0.804837	1.33283	-0.003364
ENSRNOG00000009889	Pgm1	chr5:118745520	IL	1.98157	0.64896	1.33261	0.006672
ENSRNOG00000028630	Ksr2	chr12:44009596	OFC	1.76497	0.434452	1.33052	-0.055131
ENSRNOG00000007142	B3gat1	chr8:27457753	OFC	2.22655	0.897124	1.32942	0.04873
ENSRNOG00000015303	Fbll1	chr10:20612993	OFC	2.40215	1.07288	1.32927	-0.114135
ENSRNOG00000039848	Ak6	chr2:30473511	OFC	3.02239	1.69359	1.32881	0.018736
ENSRNOG00000031716	LOC100910978	chr17:15607857	LHb	2.91893	1.59074	1.32818	0.226893
ENSRNOG00000032426	Slc10a5	chr2:92896340	OFC	1.8631	0.535609	1.32749	0.939874
ENSRNOG00000050152	Chsy3	chr18:53598424	OFC	2.99553	1.66991	1.32562	0.068052
ENSRNOG00000000990	Pdap1	chr12:11171808	NAcc	2.93255	1.60726	1.32529	0.00915
ENSRNOG00000012847	Scgb1c1	chr1:213241770	OFC	2.34565	1.02079	1.32487	0.319702
ENSRNOG00000003075	Tmem39a	chr11:63773869	NAcc	2.65509	1.33116	1.32393	0.148889
ENSRNOG00000004950	Ubxn2a	chr6:29172527	OFC	1.93437	0.613178	1.32119	0.0916
ENSRNOG00000060107	Dnajb14	chr2:243484959	IL	2.27608	0.955546	1.32054	0.088029
ENSRNOG00000019850	Speg	chr9:81627716	IL	1.72947	0.408934	1.32053	0.098764
ENSRNOG00000051420	Cables2	chr3:175937123	OFC	2.04015	0.719649	1.3205	0.14808
[truncated: 1,614 more rows]

## Sheet: Table S4 info
Supplementary Table 4. The genes with the strongest tissue-specific expression across the five brain regions.
[truncated: 11 more rows]

[truncated: 5 more sheets: Table S4, Table S5 info, Table S5, Table S6 info, Table S6]
